# Supplementary material for: A Mesophilic Aeromonas salmonicida Strain Isolated from an Unsuspected Host, the Migratory Bird Pied Avocet
Source: Microorganisms. 2019 Nov 20;7(12):592. doi: 10.3390/microorganisms7120592 (PMC6955901; doi:10.3390/microorganisms7120592)
Supplement: Supplementary file 1 [file microorganisms-07-00592-s001.zip]

Archive with 7 entries (4 files):
- Supplementary files/
- Supplementary files/Supplementary information_Avocette_PROOFS-Final.docx
- __MACOSX/
- __MACOSX/Supplementary files/
- __MACOSX/Supplementary files/._Supplementary information_Avocette_PROOFS-Final.docx
- Supplementary files/Table_S5.xlsx
- __MACOSX/Supplementary files/._Table_S5.xlsx
