# Supplementary material for: A Mesophilic Aeromonas salmonicida Strain Isolated from an Unsuspected Host, the Migratory Bird Pied Avocet
Source: Microorganisms. 2019 Nov 20;7(12):592. doi: 10.3390/microorganisms7120592 (PMC6955901; doi:10.3390/microorganisms7120592)
Supplement: Supplementary file 1 [file microorganisms-07-00592-s001.zip › Supplementary files/Table_S5.xlsx]

## Sheet: models_parsed
Table S2. Best-fit model of each partition
No.	Charset	Model	Score
1	p401_155355_fluvialis_00746	TIM3+F+R4	76309.4
2	p80_154797_fluvialis_00169	TIM3+F+R4	82298.6
3	p988_156483_fluvialis_01887	GTR+F+R4	81363.4
4	p1394_157155_fluvialis_02590	GTR+F+I+G4	75806.7
5	p217_155054_fluvialis_00429	GTR+F+I+G4	75972.8
6	p1878_158018_fluvialis_03478	TIM+F+R4	82206.6
7	p81_154801_fluvialis_00173	TN+F+R4	116005
8	p1594_157518_fluvialis_02965	GTR+F+R4	75164.1
9	p1858_157985_fluvialis_03442	TIM3+F+R4	79264
10	p999_156500_fluvialis_01906	GTR+F+I+G4	102538
11	p1772_157816_fluvialis_03269	GTR+F+R4	78278
12	p1509_157378_fluvialis_02821	GTR+F+R4	78024.6
13	p649_155830_fluvialis_01225	GTR+F+I+G4	75127
14	p359_155296_fluvialis_00684	TIM3+F+I+G4	60735.5
15	p1598_157524_fluvialis_02971	GTR+F+R4	63935.5
16	p1432_157242_fluvialis_02679	TIM3+F+R4	59847.5
17	p1617_157560_fluvialis_03007	GTR+F+R4	72821
18	p657_155851_fluvialis_01246	GTR+F+R4	87526.5
19	p1517_157394_fluvialis_02837	TIM3+F+R4	107712
20	p1607_157536_fluvialis_02983	TPM3u+F+R4	55847.7
21	p1122_156708_fluvialis_02121	TPM3u+F+R4	64636.3
22	p1348_157085_fluvialis_02518	TIM2+F+R4	63858
23	p2016_4342_01B526_04482	TIM3+F+R4	62914.8
24	p974_156461_fluvialis_01865	TVM+F+I+G4	62074.8
25	p2014_4174_01B526_04303	TPM3u+F+R4	54576.3
26	p1935_158125_fluvialis_03586	GTR+F+R4	63271
27	p986_156481_fluvialis_01885	GTR+F+I+G4	51564.2
28	p696_155939_fluvialis_01334	GTR+F+I+G4	60917.1
29	p263_155134_fluvialis_00509	GTR+F+R4	59676.6
30	p1773_157817_fluvialis_03270	TIM3+F+R4	67622
31	p1266_156923_fluvialis_02340	TIM+F+R4	61113.2
32	p1914_158068_fluvialis_03528	TIM3+F+I+G4	58184.3
33	p518_155581_fluvialis_00972	TIM3+F+I+G4	57652.4
34	p960_156443_fluvialis_01847	TVM+F+I+G4	57729.5
35	p630_155788_fluvialis_01183	TIM+F+I+G4	54649.5
36	p1286_156985_fluvialis_02406	TIM3+F+I+G4	58020.7
37	p142_154936_fluvialis_00310	TIM3+F+I+G4	54633.4
38	p1499_157365_fluvialis_02808	TPM3u+F+I+G4	59216.1
39	p1313_157023_fluvialis_02450	TPM3u+F+I+G4	53850
40	p1888_158029_fluvialis_03489	TIM3+F+R4	52983.8
41	p284_155159_fluvialis_00541	GTR+F+R3	68947
42	p214_155049_fluvialis_00424	GTR+F+I+G4	53779.5
43	p372_155312_fluvialis_00700	GTR+F+R3	52079.6
44	p499_155558_fluvialis_00949	TIM3+F+R4	53504.4
45	p996_156496_fluvialis_01900	TIM3+F+I+G4	48786.7
46	p2010_4099_01B526_04223	TIM3+F+I+G4	45773.7
47	p1301_157004_fluvialis_02431	TIM3+F+I+G4	52062.9
48	p389_155329_fluvialis_00717	GTR+F+I+G4	57949.9
49	p1363_157104_fluvialis_02538	GTR+F+R4	54728.1
50	p487_155542_fluvialis_00933	TIM2+F+I+G4	56626.2
51	p129_154921_fluvialis_00295	TIM3+F+R4	52265.7
52	p790_156136_fluvialis_01533	GTR+F+I+G4	52277.7
53	p1911_158063_fluvialis_03523	TN+F+I+G4	56281.9
54	p1660_157625_fluvialis_03073	GTR+F+I+G4	58147.8
55	p1343_157069_fluvialis_02502	TIM3+F+I+G4	47266.1
56	p1672_157649_fluvialis_03097	GTR+F+R4	92159.2
57	p1306_157014_fluvialis_02441	TIM3+F+R4	50480.2
58	p1796_157860_fluvialis_03313	TPM3u+F+R4	52585.6
59	p219_155061_fluvialis_00436	GTR+F+I+G4	57852.8
60	p1526_157419_fluvialis_02862	TIM3+F+R4	48274.4
61	p175_154975_fluvialis_00349	TIM3+F+I+G4	49749.2
62	p1555_157456_fluvialis_02899	GTR+F+R4	47495.2
63	p382_155322_fluvialis_00710	GTR+F+R4	48729.5
64	p59_154766_fluvialis_00137	TPM3u+F+R4	47581.9
65	p291_155169_fluvialis_00551	TIM3+F+R4	46775
66	p119_154900_fluvialis_00274	TVM+F+R4	52783.6
67	p1386_157143_fluvialis_02577	GTR+F+R3	42346
68	p984_156475_fluvialis_01879	TPM3u+F+I+G4	45867.2
69	p1975_158189_fluvialis_03650	GTR+F+R4	48135.9
70	p924_156398_fluvialis_01802	GTR+F+R4	48622.7
71	p1279_156944_fluvialis_02365	TIM3+F+I+G4	45898
72	p1234_156888_fluvialis_02305	TIM3+F+R4	44114
73	p205_155018_fluvialis_00393	TPM3u+F+I+G4	44679.3
74	p1376_157124_fluvialis_02558	TIM3+F+R4	48464.3
75	p1584_157505_fluvialis_02952	GTR+F+R4	42897.9
76	p477_155530_fluvialis_00921	TIM3+F+R4	46550.9
77	p1252_156906_fluvialis_02323	GTR+F+I+G4	48981.1
78	p1692_157679_fluvialis_03131	TIM3+F+I+G4	46016.9
79	p1296_156999_fluvialis_02426	TIM3+F+I+G4	47513.9
80	p712_156010_fluvialis_01407	TIM3+F+I+G4	46985.5
81	p238_155099_fluvialis_00474	TIM3+F+I+G4	47867.1
82	p1977_158191_fluvialis_03652	TIM3+F+I+G4	46174
83	p915_156388_fluvialis_01792	TN+F+I+G4	49446.7
84	p613_155741_fluvialis_01133	GTR+F+I+G4	56145.2
85	p412_155374_fluvialis_00765	TIM+F+I+G4	50047
86	p248_155114_fluvialis_00489	TIM3+F+R4	44106.8
87	p498_155557_fluvialis_00948	GTR+F+R4	44985.9
88	p1863_157991_fluvialis_03448	TPM3u+F+R4	46557.1
89	p71_154785_fluvialis_00157	GTR+F+I+G4	48213.6
90	p1976_158190_fluvialis_03651	GTR+F+I+G4	43975.3
91	p1956_158165_fluvialis_03626	GTR+F+I+G4	41061.5
92	p1042_156571_fluvialis_01982	TIM3+F+I+G4	42513.9
93	p44_154732_fluvialis_00103	GTR+F+I+G4	41040.4
94	p1764_157798_fluvialis_03251	GTR+F+I+G4	42493.4
95	p9_154634_fluvialis_00001	GTR+F+I+G4	45804.4
96	p526_155599_fluvialis_00990	TIM3+F+I+G4	40570.3
97	p1987_1717_01B526_01790	GTR+F+I+G4	39560.3
98	p21_154656_fluvialis_00026	TVM+F+R3	39579.7
99	p87_154824_fluvialis_00196	TVM+F+R4	42121.2
100	p1000_156501_fluvialis_01907	GTR+F+I+G4	39357.8
101	p1781_157829_fluvialis_03282	TIM3+F+R4	47162.2
102	p704_155949_fluvialis_01344	TIM3+F+I+G4	44680.9
103	p1129_156721_fluvialis_02136	TIM3+F+I+G4	44515.1
104	p1771_157815_fluvialis_03268	TN+F+I+G4	48413.2
105	p2001_3316_01B526_03420	TVM+F+I+G4	40502.7
106	p1837_157918_fluvialis_03371	TIM3+F+I+G4	40410.3
107	p1116_156694_fluvialis_02107	TPM3u+F+R4	41588.9
108	p1908_158060_fluvialis_03520	TIM3+F+R4	38465.5
109	p1820_157893_fluvialis_03346	GTR+F+R4	42340.4
110	p796_156145_fluvialis_01542	TIM3+F+I+G4	47367.9
111	p968_156454_fluvialis_01858	TPM3u+F+I+G4	40049.6
112	p1866_157998_fluvialis_03455	TIM2+F+R3	44959.9
113	p732_156039_fluvialis_01436	TIM2+F+I+G4	43907.1
114	p667_155899_fluvialis_01294	TIM3+F+R4	42732
115	p1997_3066_01B526_03164	TIM3+F+I+G4	37105.4
116	p57_154756_fluvialis_00127	TPM3u+F+R4	43194
117	p1259_156913_fluvialis_02330	TIM3+F+I+G4	41143.1
118	p34_154677_fluvialis_00047	GTR+F+I+G4	47043.2
119	p331_155257_fluvialis_00645	TIM3+F+R4	38395.3
120	p1729_157748_fluvialis_03201	TN+F+R6	46973.5
121	p1456_157279_fluvialis_02716	TN+F+R4	41927.9
122	p741_156053_fluvialis_01450	TIM3+F+I+G4	39015.1
123	p574_155666_fluvialis_01058	TIM3+F+I+G4	38661.2
124	p88_154825_fluvialis_00197	TPM3u+F+I+G4	40131.7
125	p1883_158023_fluvialis_03483	TIM3+F+I+G4	38095.3
126	p481_155536_fluvialis_00927	TPM3u+F+I+G4	35544.6
127	p1139_156737_fluvialis_02152	TIM3+F+I+G4	36997.2
128	p1613_157542_fluvialis_02989	TIM3+F+R4	39353.8
129	p194_155002_fluvialis_00377	TIM3+F+R4	44911.7
130	p739_156049_fluvialis_01446	TN+F+I+G4	45909.5
131	p624_155781_fluvialis_01176	TPM3u+F+I+G4	37986.1
132	p1071_156610_fluvialis_02021	TIM3+F+I+G4	43096.5
133	p247_155112_fluvialis_00487	TIM3+F+I+G4	40015.7
134	p1540_157434_fluvialis_02877	TIM3+F+R4	39094.2
135	p1993_2512_01B526_02608	GTR+F+I+G4	44270.4
136	p520_155583_fluvialis_00974	GTR+F+R4	39962.1
137	p695_155938_fluvialis_01333	TIM2+F+I+G4	37930.5
138	p1783_157831_fluvialis_03284	GTR+F+I+G4	36343.6
139	p882_156333_fluvialis_01737	TIM3+F+R3	40265.7
140	p74_154788_fluvialis_00160	TIM3+F+I+G4	38330.1
141	p536_155616_fluvialis_01008	TIM3+F+I+G4	37114.6
142	p1010_156516_fluvialis_01923	TN+F+I+G4	40083.5
143	p1310_157018_fluvialis_02445	TPM3u+F+I+G4	35516.3
144	p1267_156924_fluvialis_02341	TIM3+F+I+G4	42469.5
145	p648_155826_fluvialis_01221	TIM2+F+I+G4	44943.5
146	p1569_157473_fluvialis_02917	TIM+F+I+G4	42739.9
147	p1462_157285_fluvialis_02722	TIM3+F+I+G4	45177.6
148	p1630_157576_fluvialis_03023	TN+F+I+G4	40166.9
149	p1094_156657_fluvialis_02070	TN+F+I+G4	38179.8
150	p1813_157883_fluvialis_03336	TIM3+F+R3	42295.3
151	p702_155946_fluvialis_01341	GTR+F+I+G4	39717.8
152	p1033_156550_fluvialis_01957	GTR+F+R4	37431.5
153	p597_155718_fluvialis_01110	TN+F+I+G4	43450.9
154	p32_154675_fluvialis_00045	TIM3+F+I+G4	38407.7
155	p1789_157837_fluvialis_03290	GTR+F+R3	36610
156	p565_155654_fluvialis_01046	GTR+F+R4	46430.8
157	p534_155612_fluvialis_01004	TIM3+F+I+G4	34641.8
158	p2009_3870_01B526_03994	TPM3+F+R3	33879.9
159	p1115_156693_fluvialis_02106	TIM3+F+I+G4	41359.2
160	p1571_157479_fluvialis_02925	TIM3+F+I+G4	37595.9
161	p972_156458_fluvialis_01862	GTR+F+I+G4	37816.1
162	p700_155944_fluvialis_01339	GTR+F+I+G4	41287
163	p1891_158037_fluvialis_03497	GTR+F+I+G4	34372.8
164	p1618_157561_fluvialis_03008	TIM3+F+I+G4	32833.8
165	p1349_157087_fluvialis_02520	TIM3+F+I+G4	37422.6
166	p313_155191_fluvialis_00573	TPM3u+F+I+G4	38092.5
167	p1204_156835_fluvialis_02252	TIM3+F+R4	36642.5
168	p584_155694_fluvialis_01086	TPM3u+F+I+G4	35105.4
169	p200_155009_fluvialis_00384	TIM3+F+I+G4	36791.8
170	p1081_156641_fluvialis_02052	TIM3+F+I+G4	39992.3
171	p1320_157030_fluvialis_02458	TPM3u+F+I+G4	39971.8
172	p184_154986_fluvialis_00360	TN+F+I+G4	32530.2
173	p812_156189_fluvialis_01593	GTR+F+I+G4	38892.4
174	p1206_156837_fluvialis_02254	TIM3+F+I+G4	30364.8
175	p239_155100_fluvialis_00475	TIM3+F+R4	34886.1
176	p911_156373_fluvialis_01777	TIM3+F+I+G4	36507.2
177	p726_156031_fluvialis_01428	TIM3+F+I+G4	37164.1
178	p719_156021_fluvialis_01418	TIM3+F+I+G4	34623.5
179	p1840_157924_fluvialis_03377	TN+F+R3	36811.6
180	p1470_157293_fluvialis_02730	TVM+F+I+G4	32756.3
181	p558_155645_fluvialis_01037	TIM3+F+R4	35399.3
182	p983_156472_fluvialis_01876	TIM3+F+R4	34388.5
183	p189_154994_fluvialis_00368	TPM3u+F+R4	37131.1
184	p1697_157689_fluvialis_03141	GTR+F+I+G4	38026.9
185	p1582_157503_fluvialis_02950	K3Pu+F+R3	52155.2
186	p1240_156894_fluvialis_02311	TIM3+F+R4	33532.3
187	p761_156082_fluvialis_01479	TIM3+F+R4	35766
188	p124_154909_fluvialis_00283	TIM3+F+I+G4	36179.3
189	p1239_156893_fluvialis_02310	TN+F+I+G4	36031.7
190	p1722_157728_fluvialis_03180	TIM3+F+I+G4	32569.9
191	p1642_157590_fluvialis_03038	TIM3+F+R4	36416
192	p1585_157507_fluvialis_02954	TIM2+F+R4	36137.8
193	p1316_157026_fluvialis_02454	GTR+F+I+G4	37836.6
194	p1384_157141_fluvialis_02575	GTR+F+R3	32773.9
195	p555_155642_fluvialis_01034	TPM3u+F+R4	38132.6
196	p1073_156613_fluvialis_02024	TIM3+F+R4	40991.1
197	p887_156338_fluvialis_01742	TIM+F+I+G4	32903.8
198	p1663_157629_fluvialis_03077	GTR+F+I+G4	31913.2
199	p1687_157670_fluvialis_03118	TIM2+F+R3	34849.5
200	p2013_4150_01B526_04279	TIM3+F+R4	32450.3
201	p446_155477_fluvialis_00868	GTR+F+I+G4	35596
202	p1454_157276_fluvialis_02713	TPM3u+F+R4	28608.2
203	p1364_157105_fluvialis_02539	TIM3+F+I+G4	36347.8
204	p93_154846_fluvialis_00220	TIM3+F+I+G4	37266
205	p563_155652_fluvialis_01044	GTR+F+R4	34247.4
206	p419_155387_fluvialis_00778	TIM3+F+I+G4	34607.2
207	p1170_156787_fluvialis_02203	TIM3+F+I+G4	32331
208	p1777_157824_fluvialis_03277	TIM3+F+I+G4	31258.5
209	p716_156018_fluvialis_01415	TPM3u+F+I+G4	32316.6
210	p1358_157098_fluvialis_02531	TIM3+F+R4	29557.8
211	p1896_158048_fluvialis_03508	TIM3+F+I+G4	31984.7
212	p1438_157249_fluvialis_02686	TIM3+F+R4	31865.6
213	p967_156453_fluvialis_01857	TPM3+F+R4	31163.1
214	p314_155193_fluvialis_00575	TIM3+F+I+G4	35717.7
215	p453_155486_fluvialis_00877	TIM2+F+I+G4	37509
216	p958_156441_fluvialis_01845	GTR+F+I+G4	35602
217	p886_156337_fluvialis_01741	TIM3+F+I+G4	33746.7
218	p1340_157066_fluvialis_02499	TIM3+F+R4	28708.3
219	p677_155913_fluvialis_01308	TIM+F+I+G4	37898.9
220	p289_155166_fluvialis_00548	TIM3+F+I+G4	33624.4
221	p1838_157919_fluvialis_03372	TIM3+F+I+G4	30992.1
222	p1469_157292_fluvialis_02729	TIM3+F+I+G4	36218
223	p484_155539_fluvialis_00930	TPM3u+F+R4	30782
224	p985_156480_fluvialis_01884	TPM2u+F+I+G4	32788.9
225	p879_156317_fluvialis_01721	GTR+F+I+G4	34863.3
226	p708_155998_fluvialis_01395	TIM3+F+I+G4	32957.6
227	p1464_157287_fluvialis_02724	TIM3+F+R4	33613.8
228	p1350_157088_fluvialis_02521	GTR+F+R3	33858.4
229	p1960_158170_fluvialis_03631	TIM2+F+I+G4	36939.9
230	p193_155000_fluvialis_00375	TIM3+F+I+G4	31871.2
231	p829_156215_fluvialis_01619	TIM3+F+I+G4	31435.8
232	p768_156103_fluvialis_01500	TPM3+F+I+G4	32661.8
233	p35_154680_fluvialis_00050	TIM+F+I+G4	34910.1
234	p269_155142_fluvialis_00517	TIM3+F+I+G4	30087.2
235	p116_154896_fluvialis_00270	TIM+F+I+G4	36653.1
236	p1946_158154_fluvialis_03615	GTR+F+I+G4	30747.3
237	p1479_157313_fluvialis_02753	TIM3+F+I+G4	35535.3
238	p1503_157372_fluvialis_02815	TIM2+F+I+G4	37012.2
239	p1049_156580_fluvialis_01991	TVM+F+I+G4	30278
240	p1808_157878_fluvialis_03331	GTR+F+I+G4	31578.1
241	p1606_157535_fluvialis_02982	GTR+F+R4	28724.1
242	p774_156115_fluvialis_01512	TIM3+F+I+G4	31947
243	p210_155044_fluvialis_00419	TIM3+F+G4	27763.5
244	p1559_157460_fluvialis_02903	TPM3u+F+R4	28445.6
245	p917_156390_fluvialis_01794	TIM3+F+I+G4	35971.1
246	p1708_157714_fluvialis_03166	TIM+F+I+G4	32397.5
247	p1109_156681_fluvialis_02094	TIM3+F+I+G4	36630.5
248	p63_154777_fluvialis_00149	TIM3+F+I+G4	29257.3
249	p381_155321_fluvialis_00709	TIM3+F+I+G4	31471.9
250	p519_155582_fluvialis_00973	TIM3+F+R4	31718.2
251	p202_155011_fluvialis_00386	TIM+F+I+G4	34112.3
252	p1952_158161_fluvialis_03622	TIM3+F+R4	30486.7
253	p1926_158093_fluvialis_03553	TPM3u+F+I+G4	31189
254	p1724_157730_fluvialis_03182	TPM3u+F+I+G4	31817.1
255	p188_154993_fluvialis_00367	TIM3+F+I+G4	26830.9
256	p1578_157487_fluvialis_02933	TVM+F+I+G4	31183.2
257	p551_155634_fluvialis_01026	TPM3u+F+I+G4	32144.1
258	p423_155391_fluvialis_00782	TIM3+F+I+G4	31212.9
259	p1899_158051_fluvialis_03511	TIM2+F+I+G4	33869.9
260	p123_154908_fluvialis_00282	GTR+F+R4	29096.1
261	p26_154661_fluvialis_00031	TIM3+F+I+G4	29547.3
262	p222_155074_fluvialis_00449	GTR+F+I+G4	30145.5
263	p1169_156786_fluvialis_02202	TIM+F+I+G4	29726.4
264	p432_155437_fluvialis_00828	GTR+F+I+G4	32200.9
265	p436_155467_fluvialis_00858	TIM3+F+I+G4	30211.9
266	p729_156036_fluvialis_01433	GTR+F+I+G4	33506.3
267	p1628_157574_fluvialis_03021	TIM+F+I+G4	32976.7
268	p1067_156605_fluvialis_02016	GTR+F+I+G4	30602.9
269	p1727_157733_fluvialis_03185	TIM3+F+I+G4	32459.1
270	p1465_157288_fluvialis_02725	TIM3+F+I+G4	29755.9
271	p1372_157119_fluvialis_02553	GTR+F+I+G4	30288.1
272	p1877_158017_fluvialis_03477	TIM3+F+I+G4	26580.3
273	p51_154749_fluvialis_00120	TIM3+F+I+G4	28485.9
274	p833_156225_fluvialis_01629	TIM3+F+I+G4	28427.1
275	p53_154751_fluvialis_00122	TIM3+F+I+G4	27414.3
276	p1188_156809_fluvialis_02225	TIM3+F+I+G4	30392.2
277	p1023_156535_fluvialis_01942	GTR+F+I+G4	31946.3
278	p1219_156870_fluvialis_02287	GTR+F+I+G4	37714.5
279	p1487_157323_fluvialis_02763	GTR+F+I+G4	28865.8
280	p1689_157674_fluvialis_03122	TPM3u+F+I+G4	28278.8
281	p778_156120_fluvialis_01517	TIM3+F+R3	30071.4
282	p765_156099_fluvialis_01496	TIM3+F+I+G4	35194.8
283	p369_155308_fluvialis_00696	TIM3+F+R4	41202.9
284	p1160_156773_fluvialis_02189	TIM3+F+I+G4	29322.4
285	p1182_156799_fluvialis_02215	TN+F+R3	28318.4
286	p935_156410_fluvialis_01814	TPM3u+F+I+G4	29444
287	p504_155563_fluvialis_00954	TIM3+F+I+G4	27174.7
288	p1361_157101_fluvialis_02534	TIM3+F+I+G4	33065.4
289	p1269_156931_fluvialis_02348	TIM3+F+I+G4	32024.4
290	p452_155485_fluvialis_00876	TPM3u+F+R4	33711.4
291	p1268_156926_fluvialis_02343	TIM3+F+R4	32612.3
292	p514_155577_fluvialis_00968	TIM3+F+R4	33572.4
293	p1087_156648_fluvialis_02061	TIM2+F+I+G4	30797.1
294	p1983_158205_fluvialis_03666	TIM3+F+R4	31795.9
295	p1324_157036_fluvialis_02469	TPM3u+F+I+G4	30866.9
296	p626_155783_fluvialis_01178	TPM3u+F+R4	29277.3
297	p1315_157025_fluvialis_02452	TIM3+F+I+G4	32355.2
298	p827_156213_fluvialis_01617	TIM3+F+I+G4	28012
299	p1668_157639_fluvialis_03087	GTR+F+I+G4	28469.2
300	p1131_156727_fluvialis_02142	TIM3+F+I+G4	29510.2
301	p1417_157217_fluvialis_02654	TIM3+F+I+G4	28898.1
302	p673_155906_fluvialis_01301	TPM3u+F+I+G4	29687.1
303	p1128_156720_fluvialis_02135	TPM3u+F+I+G4	32298.9
304	p1489_157325_fluvialis_02765	TIM+F+I+G4	29109.3
305	p443_155474_fluvialis_00865	TPM3u+F+I+G4	28113.9
306	p1430_157238_fluvialis_02675	TVM+F+I+G4	27339.2
307	p1263_156918_fluvialis_02335	TIM+F+I+G4	33843
308	p1292_156994_fluvialis_02415	TPM3u+F+I+G4	27671.1
309	p281_155156_fluvialis_00538	TIM3+F+I+G4	27843.4
310	p665_155896_fluvialis_01291	TIM3+F+I+G4	32071.3
311	p1137_156735_fluvialis_02150	TIM3+F+R4	28155.7
312	p1415_157215_fluvialis_02652	TIM3+F+I+G4	26143.1
313	p1098_156661_fluvialis_02074	GTR+F+I+G4	31071.9
314	p1241_156895_fluvialis_02312	TN+F+I+G4	28459.1
315	p1742_157762_fluvialis_03215	TIM2+F+R4	29973.2
316	p1640_157588_fluvialis_03036	TIM3+F+R3	27990.7
317	p1264_156919_fluvialis_02336	TN+F+I+G4	30323.2
318	p224_155081_fluvialis_00456	TIM3+F+R4	27485
319	p839_156243_fluvialis_01647	GTR+F+I+G4	29342
320	p1889_158034_fluvialis_03494	TPM3u+F+I+G4	26197.8
321	p1605_157534_fluvialis_02981	TIM3+F+I+G4	28349.1
322	p586_155700_fluvialis_01092	TIM3+F+I+G4	25099.9
323	p1507_157376_fluvialis_02819	TVM+F+I+G4	28394.1
324	p428_155429_fluvialis_00820	TPM3u+F+I+G4	27994.3
325	p1223_156877_fluvialis_02294	TIM3+F+R4	26952
326	p351_155285_fluvialis_00673	TIM3+F+I+G4	28143.1
327	p1077_156637_fluvialis_02048	TIM3+F+R4	31359.4
328	p1217_156868_fluvialis_02285	TIM3+F+I+G4	28054.3
329	p1527_157420_fluvialis_02863	TIM3+F+I+G4	33211.5
330	p1070_156609_fluvialis_02020	TIM3+F+R4	33848.5
331	p1148_156752_fluvialis_02167	GTR+F+R3	31697.4
332	p471_155518_fluvialis_00909	TIM3+F+I+G4	28368.2
333	p114_154894_fluvialis_00268	TPM3u+F+I+G4	29977.9
334	p50_154748_fluvialis_00119	GTR+F+I+G4	29666.4
335	p1933_158121_fluvialis_03582	TIM2+F+I+G4	29774
336	p868_156296_fluvialis_01700	TIM3+F+I+G4	25982.5
337	p610_155738_fluvialis_01130	TPM3u+F+I+G4	27449.9
338	p1097_156660_fluvialis_02073	TIM+F+I+G4	29413.8
339	p64_154778_fluvialis_00150	GTR+F+I+G4	25309.9
340	p1175_156792_fluvialis_02208	TPM3u+F+I+G4	30994.5
341	p1243_156897_fluvialis_02314	TIM3+F+I+G4	29373.7
342	p82_154802_fluvialis_00174	TIM3+F+I+G4	28157.7
343	p1258_156912_fluvialis_02329	TPM3u+F+I+G4	29202.1
344	p322_155247_fluvialis_00635	TIM3+F+I+G4	25294.2
345	p30_154671_fluvialis_00041	GTR+F+R3	27777.3
346	p1126_156718_fluvialis_02133	TIM3+F+I+G4	27738.3
347	p1897_158049_fluvialis_03509	GTR+F+I+G4	32395.5
348	p1373_157120_fluvialis_02554	TIM3+F+R4	26818.3
349	p1544_157443_fluvialis_02886	TIM3+F+I+G4	28396.5
350	p922_156395_fluvialis_01799	TIM3+F+I+G4	30415.1
351	p1647_157599_fluvialis_03047	TIM3+F+I+G4	28086.9
352	p107_154879_fluvialis_00253	TPM3u+F+I+G4	25564.6
353	p815_156197_fluvialis_01601	TIM3+F+I+G4	27067.7
354	p264_155135_fluvialis_00510	TIM3+F+I+G4	27152.4
355	p933_156408_fluvialis_01812	TIM3+F+I+G4	28275.8
356	p1530_157423_fluvialis_02866	TIM3+F+R3	31197.7
357	p604_155731_fluvialis_01123	TPM3u+F+R4	24709.6
358	p138_154930_fluvialis_00304	TIM2+F+R4	31086.6
359	p1352_157090_fluvialis_02523	TIM3+F+G4	25600
360	p1814_157884_fluvialis_03337	TIM3+F+I+G4	28103.8
361	p1045_156576_fluvialis_01987	TIM3+F+I+G4	29350.5
362	p1180_156797_fluvialis_02213	TIM3+F+I+G4	27557.9
363	p1246_156900_fluvialis_02317	TIM3+F+I+G4	29103.2
364	p70_154784_fluvialis_00156	GTR+F+I+G4	29220.7
365	p380_155320_fluvialis_00708	TIM3+F+I+G4	27778.8
366	p1027_156540_fluvialis_01947	TPM3u+F+I+G4	25500.4
367	p725_156030_fluvialis_01427	TIM3+F+I+G4	28096.3
368	p548_155631_fluvialis_01023	GTR+F+I+G4	28805
369	p2017_495_01B526_00522	TIM3+F+I+G4	26191.8
370	p421_155389_fluvialis_00780	TIM3+F+R3	27920.7
371	p1311_157020_fluvialis_02447	TPM3u+F+I+G4	27780.4
372	p327_155253_fluvialis_00641	TIM3+F+I+G4	24718.1
373	p647_155825_fluvialis_01220	TIM+F+I+G4	31639.5
374	p1919_158078_fluvialis_03538	TIM3+F+I+G4	30759.2
375	p1591_157514_fluvialis_02961	GTR+F+I+G4	28028.3
376	p318_155216_fluvialis_00598	TPM3u+F+I+G4	22679
377	p724_156029_fluvialis_01426	TIM3+F+I+G4	28667.7
378	p262_155133_fluvialis_00508	TN+F+I+G4	24862
379	p840_156251_fluvialis_01655	TIM3+F+I+G4	26757.4
380	p139_154931_fluvialis_00305	TIM3+F+I+G4	25392.6
381	p1221_156875_fluvialis_02292	TN+F+I+G4	28812.1
382	p900_156359_fluvialis_01763	TIM2+F+I+G4	27017.1
383	p1693_157680_fluvialis_03132	GTR+F+I+G4	28314.6
384	p1202_156830_fluvialis_02247	TPM3u+F+I+G4	27312.1
385	p225_155082_fluvialis_00457	TPM3u+F+I+G4	26680.2
386	p1563_157465_fluvialis_02908	TPM3+F+I+G4	25369.6
387	p1353_157092_fluvialis_02525	TIM+F+I+G4	25685.8
388	p1515_157392_fluvialis_02835	TIM3+F+I+G4	26953.8
389	p2007_3823_01B526_03947	TIM3+F+R4	30632.1
390	p1398_157186_fluvialis_02621	TPM3u+F+I+G4	24950.5
391	p710_156005_fluvialis_01402	TPM3+F+I+G4	24056.9
392	p343_155276_fluvialis_00664	TIM3+F+I+G4	26921
393	p1577_157486_fluvialis_02932	TIM3+F+I+G4	28808.2
394	p1476_157309_fluvialis_02749	TIM2+F+I+G4	29167.2
395	p458_155498_fluvialis_00889	TIM2+F+R3	27745.2
396	p1966_158176_fluvialis_03637	TIM3+F+I+G4	29797.7
397	p491_155547_fluvialis_00938	TPM3u+F+I+G4	27511.6
398	p734_156044_fluvialis_01441	TN+F+I+G4	28153.7
399	p1819_157892_fluvialis_03345	TIM3+F+I+G4	25508.6
400	p31_154673_fluvialis_00043	TIM3+F+I+G4	26588.5
401	p1378_157129_fluvialis_02563	GTR+F+R3	28223.2
402	p425_155394_fluvialis_00785	GTR+F+I+G4	26688.3
403	p614_155742_fluvialis_01134	TIM3+F+I+G4	28317.4
404	p1558_157459_fluvialis_02902	TIM3+F+I+G4	23699
405	p1867_157999_fluvialis_03456	TIM3+F+I+G4	26867.8
406	p1411_157209_fluvialis_02646	TPM3u+F+I+G4	26598.6
407	p781_156123_fluvialis_01520	TPM3u+F+I+G4	27206.5
408	p267_155138_fluvialis_00513	TIM3+F+I+G4	27627
409	p678_155914_fluvialis_01309	TIM3+F+I+G4	24729.5
410	p758_156078_fluvialis_01475	TN+F+I+G4	27138.7
411	p1085_156646_fluvialis_02059	TN+F+I+G4	29087.1
412	p295_155173_fluvialis_00555	TIM3+F+I+G4	24404.7
413	p943_156419_fluvialis_01823	TIM3+F+I+G4	26295.6
414	p1528_157421_fluvialis_02864	GTR+F+I+G4	32742.5
415	p569_155660_fluvialis_01052	GTR+F+I+G4	26351.6
416	p982_156471_fluvialis_01875	TIM3+F+I+G4	26203.4
417	p1835_157916_fluvialis_03369	TIM3+F+R4	29375.7
418	p1196_156821_fluvialis_02238	TIM3+F+I+G4	24468.7
419	p272_155145_fluvialis_00520	TIM3+F+I+G4	26981.3
420	p1873_158010_fluvialis_03470	TIM3+F+I+G4	25660.1
421	p1030_156546_fluvialis_01953	GTR+F+I+G4	25844.4
422	p410_155372_fluvialis_00763	TIM2+F+I+G4	29385.7
423	p1474_157297_fluvialis_02734	TIM+F+I+G4	25977
424	p804_156179_fluvialis_01583	GTR+F+I+G4	24730.2
425	p590_155710_fluvialis_01102	TIM3+F+I+G4	28643.7
426	p1890_158036_fluvialis_03496	TVM+F+I+G4	22141.1
427	p1684_157667_fluvialis_03115	TPM3u+F+I+G4	25712.9
428	p1397_157185_fluvialis_02620	GTR+F+R4	30770.4
429	p1068_156606_fluvialis_02017	TIM3+F+R3	26996.3
430	p1909_158061_fluvialis_03521	TN+F+I+G4	25023
431	p1211_156853_fluvialis_02270	GTR+F+R3	27209.3
432	p439_155470_fluvialis_00861	TIM3+F+I+G4	27365.5
433	p595_155716_fluvialis_01108	GTR+F+I+G4	26624.2
434	p1706_157699_fluvialis_03151	TIM2+F+I+G4	26015.8
435	p1403_157201_fluvialis_02638	TN+F+I+G4	28329.6
436	p876_156307_fluvialis_01711	TIM3+F+I+G4	25722.6
437	p39_154725_fluvialis_00096	TIM3+F+I+G4	24702.4
438	p993_156492_fluvialis_01896	TIM3+F+I+G4	28545.9
439	p1893_158043_fluvialis_03503	TPM3+F+I+G4	28409.3
440	p1449_157267_fluvialis_02704	TIM3+F+R3	24692.5
441	p714_156015_fluvialis_01412	TIM+F+I+G4	29837.6
442	p348_155282_fluvialis_00670	TIM3+F+I+G4	26307.7
443	p1656_157613_fluvialis_03061	TPM3u+F+I+G4	23703.1
444	p895_156350_fluvialis_01754	TIM3+F+I+G4	27050.1
445	p717_156019_fluvialis_01416	TIM2+F+I+G4	27864.8
446	p434_155465_fluvialis_00856	TIM+F+I+G4	28112.3
447	p1721_157727_fluvialis_03179	TIM3+F+I+G4	28118.1
448	p299_155177_fluvialis_00559	TIM3+F+R3	26731
449	p1675_157657_fluvialis_03105	TIM3+F+R4	26143.7
450	p1347_157084_fluvialis_02517	TIM3+F+I+G4	27070.5
451	p365_155303_fluvialis_00691	TPM3u+F+I+G4	22954.8
452	p1009_156515_fluvialis_01922	TIM3+F+R3	26740.2
453	p1380_157137_fluvialis_02571	TIM3+F+I+G4	21918.6
454	p1787_157835_fluvialis_03288	TIM3+F+I+G4	25113.7
455	p84_154812_fluvialis_00184	TPM3u+F+I+G4	27767.5
456	p1657_157616_fluvialis_03064	TIM3+F+I+G4	25832.6
457	p120_154903_fluvialis_00277	TIM2+F+I+G4	24498.4
458	p233_155092_fluvialis_00467	TN+F+I+G4	22832.4
459	p245_155109_fluvialis_00484	TIM3+F+I+G4	25553.3
460	p899_156356_fluvialis_01760	TN+F+I+G4	28513.3
461	p1176_156793_fluvialis_02209	TN+F+R3	27853.7
462	p853_156268_fluvialis_01672	TN+F+I+G4	26142.4
463	p330_155256_fluvialis_00644	TN+F+I+G4	23524.6
464	p1604_157533_fluvialis_02980	TIM3+F+I+G4	24831.1
465	p1979_158193_fluvialis_03654	TIM3+F+I+G4	25031
466	p1874_158011_fluvialis_03471	TPM3u+F+I+G4	25166.8
467	p1929_158096_fluvialis_03556	TIM3+F+I+G4	22903.4
468	p1200_156826_fluvialis_02243	TPM3u+F+I+G4	22129.4
469	p1575_157483_fluvialis_02929	TIM3+F+I+G4	25111.5
470	p1377_157126_fluvialis_02560	TIM+F+I+G4	34078.2
471	p1304_157009_fluvialis_02436	TIM3+F+I+G4	27815
472	p1381_157138_fluvialis_02572	TVM+F+I+G4	22363.2
473	p788_156134_fluvialis_01531	GTR+F+I+G4	27742.4
474	p27_154662_fluvialis_00032	TIM3+F+R3	24026.3
475	p1007_156512_fluvialis_01918	TIM3+F+I+G4	26184.3
476	p1105_156668_fluvialis_02081	TIM3+F+I+G4	24318.6
477	p1807_157874_fluvialis_03327	TIM3+F+I+G4	24935
478	p1691_157677_fluvialis_03129	TIM+F+I+G4	24983.5
479	p1611_157540_fluvialis_02987	TIM3+F+I+G4	23481.7
480	p826_156211_fluvialis_01615	TIM3+F+I+G4	26955.5
481	p1682_157665_fluvialis_03113	TIM2+F+I+G4	21326.1
482	p341_155274_fluvialis_00662	TN+F+I+G4	23241.1
483	p1061_156598_fluvialis_02009	TN+F+I+G4	31589.4
484	p1802_157868_fluvialis_03321	TIM3+F+I+G4	21567.4
485	p1694_157684_fluvialis_03136	TIM3+F+I+G4	24895.4
486	p1187_156807_fluvialis_02223	GTR+F+I+G4	25860.7
487	p1006_156511_fluvialis_01917	TIM3+F+I+G4	26650.3
488	p625_155782_fluvialis_01177	GTR+F+I+G4	25813.1
489	p1367_157108_fluvialis_02542	GTR+F+I+G4	25853
490	p1566_157470_fluvialis_02914	TIM3+F+R3	24469.1
491	p1620_157564_fluvialis_03011	GTR+F+I+G4	24398.3
492	p1118_156699_fluvialis_02112	TIM3+F+I+G4	24186.8
493	p503_155562_fluvialis_00953	TIM3+F+I+G4	23910.2
494	p1737_157756_fluvialis_03209	TIM3e+I+G4	24985.5
495	p1244_156898_fluvialis_02315	TIM3+F+I+G4	24821.9
496	p1446_157264_fluvialis_02701	TPM3u+F+I+G4	24297.7
497	p954_156436_fluvialis_01840	TIM3+F+I+G4	26322.8
498	p1815_157885_fluvialis_03338	TPM3u+F+I+G4	23357.3
499	p1834_157915_fluvialis_03368	TIM3+F+I+G4	29571.2
500	p296_155174_fluvialis_00556	TIM3+F+I+G4	22045.1
501	p1220_156874_fluvialis_02291	TIM3+F+I+G4	23670.3
502	p1388_157145_fluvialis_02579	GTR+F+I+G4	24139.8
503	p670_155902_fluvialis_01297	TIM3+F+R4	25696.3
504	p1870_158007_fluvialis_03467	TIM3+F+R3	24003.5
505	p723_156025_fluvialis_01422	TIM+F+I+G4	24399.9
506	p760_156080_fluvialis_01477	TIM3+F+I+G4	27070.2
507	p1273_156938_fluvialis_02359	GTR+F+I+G4	28186.4
508	p1289_156991_fluvialis_02412	TPM3u+F+R4	25444.9
509	p1050_156581_fluvialis_01992	GTR+F+I+G4	24796.4
510	p1938_158134_fluvialis_03595	GTR+F+I+G4	27979.6
511	p862_156290_fluvialis_01694	TN+F+I+G4	33675.1
512	p1017_156526_fluvialis_01933	TIM3+F+I+G4	25254.2
513	p302_155180_fluvialis_00562	TIM3+F+I+G4	23585.7
514	p866_156294_fluvialis_01698	TIM3+F+I+G4	24404.8
515	p513_155573_fluvialis_00964	TIM3+F+R3	24656.5
516	p304_155182_fluvialis_00564	TIM2+F+I+G4	27056.3
517	p15_154646_fluvialis_00013	TIM3+F+G4	21679.2
518	p494_155552_fluvialis_00943	GTR+F+I+G4	23217
519	p1135_156732_fluvialis_02147	GTR+F+I+G4	22655.3
520	p785_156131_fluvialis_01528	TIM+F+I+G4	25359.1
521	p904_156363_fluvialis_01767	GTR+F+I+G4	26717.2
522	p533_155611_fluvialis_01003	TPM3u+F+I+G4	22919.7
523	p1173_156790_fluvialis_02206	TIM3+F+I+G4	24903.7
524	p1999_3164_01B526_03266	TVM+F+I+G4	23753.5
525	p1848_157941_fluvialis_03394	TN+F+I+G4	24574.9
526	p1948_158156_fluvialis_03617	TPM3u+F+I+G4	24361.8
527	p251_155117_fluvialis_00492	TN+F+I+G4	23385.1
528	p358_155294_fluvialis_00682	TIM3+F+I+G4	25072.4
529	p420_155388_fluvialis_00779	TIM3+F+I+G4	23958.1
530	p783_156126_fluvialis_01523	TIM2+F+I+G4	25382.4
531	p581_155687_fluvialis_01079	TPM3u+F+I+G4	23678.3
532	p216_155053_fluvialis_00428	TIM3+F+R3	25083.1
533	p756_156076_fluvialis_01473	TIM+F+I+G4	22945.6
534	p1119_156700_fluvialis_02113	TIM3+F+I+G4	24481.6
535	p1990_1840_01B526_01917	TPM3u+F+R3	21966.2
536	p2002_3423_01B526_03530	GTR+F+I+G4	23649
537	p1809_157879_fluvialis_03332	TIM3+F+I+G4	23808.4
538	p1954_158163_fluvialis_03624	GTR+F+I+G4	22804.1
539	p549_155632_fluvialis_01024	TN+F+R4	23421.1
540	p1894_158045_fluvialis_03505	TPM3u+F+I+G4	24385.7
541	p329_155255_fluvialis_00643	GTR+F+I+G4	22685.7
542	p671_155904_fluvialis_01299	TIM2+F+I+G4	23924.1
543	p842_156253_fluvialis_01657	TN+F+I+G4	22784
544	p1552_157453_fluvialis_02896	TIM3+F+I+G4	23637.2
545	p567_155656_fluvialis_01048	TIM3+F+I+G4	30234.2
546	p1497_157361_fluvialis_02804	TN+F+I+G4	26754.8
547	p1142_156743_fluvialis_02158	TPM3u+F+I+G4	21455.7
548	p907_156367_fluvialis_01771	TIM3+F+I+G4	23277.9
549	p516_155579_fluvialis_00970	TPM3u+F+I+G4	23419.2
550	p1677_157660_fluvialis_03108	TIM3+F+I+G4	22792.2
551	p1936_158128_fluvialis_03589	TIM3+F+I+G4	23956.6
552	p1433_157243_fluvialis_02680	TPM3u+F+I+G4	23426.1
553	p1460_157283_fluvialis_02720	TPM3u+F+I+G4	21530.3
554	p1705_157698_fluvialis_03150	TIM+F+I+G4	22413.3
555	p1518_157395_fluvialis_02838	TIM2+F+R4	24902.2
556	p754_156074_fluvialis_01471	TIM+F+R5	28560.3
557	p965_156450_fluvialis_01854	TIM+F+I+G4	25146.5
558	p1151_156756_fluvialis_02171	TIM3+F+I+G4	24344.1
559	p711_156009_fluvialis_01406	TIM+F+I+G4	25027
560	p461_155502_fluvialis_00893	TIM3+F+I+G4	23688.8
561	p441_155472_fluvialis_00863	TN+F+I+G4	25127.2
562	p872_156300_fluvialis_01704	TIM3+F+R3	23166.8
563	p1887_158028_fluvialis_03488	TPM3u+F+I+G4	22596.4
564	p766_156100_fluvialis_01497	GTR+F+I+G4	25449
565	p1245_156899_fluvialis_02316	TIM2+F+I+G4	25633.3
566	p1916_158070_fluvialis_03530	TIM3+F+I+G4	23311.7
567	p418_155386_fluvialis_00777	TPM3u+F+I+G4	22090.9
568	p1429_157236_fluvialis_02673	TPM3u+F+I+G4	21733.1
569	p1562_157463_fluvialis_02906	TIM+F+I+G4	23402.9
570	p42_154728_fluvialis_00099	TPM3u+F+I+G4	22413.6
571	p1308_157016_fluvialis_02443	TPM3u+F+I+G4	21989.7
572	p1342_157068_fluvialis_02501	TPM3+F+I+G4	23627.4
573	p1949_158157_fluvialis_03618	TIM3+F+R4	24309
574	p252_155118_fluvialis_00493	TN+F+I+G4	25214.7
575	p72_154786_fluvialis_00158	TIM3+F+R3	20790.3
576	p744_156056_fluvialis_01453	TIM3+F+R4	23278.5
577	p1257_156911_fluvialis_02328	GTR+F+I+G4	21828.4
578	p1782_157830_fluvialis_03283	TPM3u+F+R4	24024.7
579	p1579_157488_fluvialis_02934	TIM3+F+R3	23773.9
580	p1125_156717_fluvialis_02132	TN+F+I+G4	24745.1
581	p1565_157468_fluvialis_02912	GTR+F+R4	24467.6
582	p1529_157422_fluvialis_02865	GTR+F+I+G4	24727.5
583	p1928_158095_fluvialis_03555	TPM3u+F+R4	20351.8
584	p1609_157538_fluvialis_02985	GTR+F+I+G4	24621.5
585	p1917_158071_fluvialis_03531	TPM3u+F+I+G4	22318.6
586	p1057_156589_fluvialis_02000	TPM3u+F+R3	23077.1
587	p819_156201_fluvialis_01605	TIM3+F+I+G4	22838.5
588	p537_155617_fluvialis_01009	TIM3+F+I+G4	23907.7
589	p448_155479_fluvialis_00870	GTR+F+I+G4	23864.5
590	p1198_156824_fluvialis_02241	TIM+F+I+G4	23829.1
591	p1207_156838_fluvialis_02255	TIM3+F+I+G4	22187.1
592	p995_156495_fluvialis_01899	TIM3+F+I+G4	22940.2
593	p1525_157418_fluvialis_02861	TVM+F+I+G4	23259.9
594	p1019_156531_fluvialis_01938	TIM+F+I+G4	24690.4
595	p75_154790_fluvialis_00162	TIM3+F+I+G4	22497.9
596	p1076_156636_fluvialis_02047	TIM3+F+I+G4	24191.4
597	p1762_157796_fluvialis_03249	TN+F+I+G4	20140.9
598	p1994_2515_01B526_02611	TPM3u+F+I+G4	24629.9
599	p130_154922_fluvialis_00296	GTR+F+R3	24520
600	p1434_157245_fluvialis_02682	TIM3+F+I+G4	22237.2
601	p955_156438_fluvialis_01842	TIM3+F+I+G4	23705
602	p631_155789_fluvialis_01184	TIM3+F+I+G4	23278.5
603	p1662_157627_fluvialis_03075	GTR+F+I+G4	21561.2
604	p962_156447_fluvialis_01851	TIM3+F+I+G4	22000
605	p1817_157887_fluvialis_03340	TIM3+F+I+G4	22768.8
606	p1028_156541_fluvialis_01948	TN+F+I+G4	22759.6
607	p1673_157655_fluvialis_03103	TIM+F+I+G4	23162.5
608	p1549_157449_fluvialis_02892	TIM3+F+I+G4	21012.2
609	p1583_157504_fluvialis_02951	TIM2+F+I+G4	25786.5
610	p777_156119_fluvialis_01516	GTR+F+R3	21474.9
611	p1852_157946_fluvialis_03401	TIM2+F+I+G4	24165.3
612	p445_155476_fluvialis_00867	TPM3u+F+R3	22591.7
613	p96_154849_fluvialis_00223	TN+F+I+G4	25440.6
614	p1278_156943_fluvialis_02364	TIM3+F+I+G4	23805.8
615	p655_155849_fluvialis_01244	TIM2+F+I+G4	23533.6
616	p1400_157197_fluvialis_02634	TIM3+F+R4	22133.9
617	p1370_157117_fluvialis_02551	GTR+F+I+G4	22980.5
618	p1197_156822_fluvialis_02239	GTR+F+I+G4	23121
619	p1075_156635_fluvialis_02046	TIM3+F+R4	21841.5
620	p682_155923_fluvialis_01318	TIM3+F+I+G4	21762.2
621	p1901_158053_fluvialis_03513	GTR+F+I+G4	22369
622	p1303_157008_fluvialis_02435	TIM3+F+I+G4	21769.1
623	p1669_157640_fluvialis_03088	TIM3+F+I+G4	24008.2
624	p1986_1703_01B526_01775	TN+F+I+G4	23858.1
625	p1989_1839_01B526_01916	TIM3+F+R4	22478.2
626	p787_156133_fluvialis_01530	TIM2+F+I+G4	24865.2
627	p1998_3067_01B526_03165	TIM3+F+I+G4	20923.1
628	p387_155327_fluvialis_00715	TIM3+F+I+G4	22632.1
629	p605_155732_fluvialis_01124	GTR+F+I+G4	21724
630	p755_156075_fluvialis_01472	TIM3+F+I+G4	21622.9
631	p1293_156996_fluvialis_02417	TPM2u+F+I+G4	20212.1
632	p2008_3824_01B526_03948	TPM3u+F+I+G4	23227.2
633	p310_155188_fluvialis_00570	TIM3+F+I+G4	22834.8
634	p257_155124_fluvialis_00499	TIM3+F+I+G4	24982.2
635	p1371_157118_fluvialis_02552	TPM3u+F+I+G4	20175.8
636	p109_154883_fluvialis_00257	TIM3+F+I+G4	24267.8
637	p69_154783_fluvialis_00155	TIM3+F+I+G4	23495.7
638	p1295_156998_fluvialis_02425	TN+F+R3	21567.5
639	p20_154655_fluvialis_00025	TPM3u+F+I+G4	22091
640	p177_154979_fluvialis_00353	TVM+F+I+G4	21817.2
641	p403_155361_fluvialis_00752	TN+F+I+G4	22188.2
642	p178_154980_fluvialis_00354	TVM+F+I+G4	20707.5
643	p591_155712_fluvialis_01104	TPM3u+F+I+G4	22451.8
644	p223_155075_fluvialis_00450	TIM3+F+I+G4	21833.3
645	p1610_157539_fluvialis_02986	TIM3+F+I+G4	21896.4
646	p127_154918_fluvialis_00292	TIM+F+I+G4	21890.2
647	p1523_157411_fluvialis_02854	TIM3+F+R3	22054.5
648	p1854_157948_fluvialis_03403	TIM3+F+I+G4	23634.4
649	p1082_156642_fluvialis_02053	TIM2+F+I+G4	22790.3
650	p779_156121_fluvialis_01518	TIM3+F+I+G4	19407.1
651	p1980_158194_fluvialis_03655	TIM3+F+I+G4	22098.9
652	p115_154895_fluvialis_00269	TIM3+F+I+G4	24623.6
653	p1165_156781_fluvialis_02197	TIM3+F+I+G4	22001.8
654	p185_154988_fluvialis_00362	TIM3+F+I+G4	21606.9
655	p1622_157567_fluvialis_03014	TIM2+F+I+G4	21581.7
656	p282_155157_fluvialis_00539	TPM3u+F+I+G4	21057.4
657	p468_155509_fluvialis_00900	TIM+F+I+G4	21113.4
658	p1957_158167_fluvialis_03628	TIM3+F+I+G4	19476.6
659	p1484_157320_fluvialis_02760	TIM3+F+I+G4	22270
660	p1942_158147_fluvialis_03608	TVM+F+I+G4	20472.1
661	p190_154995_fluvialis_00370	TIM3+F+I+G4	21207.6
662	p890_156343_fluvialis_01747	TIM3+F+I+G4	21288.4
663	p619_155751_fluvialis_01143	TVM+F+I+G4	20353.5
664	p28_154669_fluvialis_00039	TIM3+F+I+G4	20518
665	p78_154795_fluvialis_00167	TIM+F+I+G4	22251
666	p1486_157322_fluvialis_02762	TIM3+F+I+G4	22063.2
667	p1021_156533_fluvialis_01940	TIM3+F+R4	23644.5
668	p1404_157202_fluvialis_02639	HKY+F+I+G4	21799.7
669	p405_155364_fluvialis_00755	GTR+F+I+G4	21255.5
670	p476_155529_fluvialis_00920	TIM3+F+I+G4	19944.6
671	p629_155787_fluvialis_01182	TIM3+F+I+G4	23619.4
672	p971_156457_fluvialis_01861	TPM3u+F+I+G4	20900.3
673	p1588_157510_fluvialis_02957	TIM3+F+I+G4	19162.4
674	p144_154938_fluvialis_00312	TPM3u+F+I+G4	20153
675	p61_154775_fluvialis_00147	TIM3+F+I+G4	19613
676	p1988_1718_01B526_01791	TIM3+F+I+G4	19776.4
677	p639_155810_fluvialis_01205	TIM3+F+I+G4	21511.7
678	p1086_156647_fluvialis_02060	TIM+F+I+G4	22507.1
679	p1424_157231_fluvialis_02668	TPM3u+F+I+G4	20160.5
680	p482_155537_fluvialis_00928	TIM3+F+I+G4	19967.8
681	p261_155132_fluvialis_00507	TIM3+F+I+G4	21908.3
682	p2011_4102_01B526_04226	TIM+F+I+G4	25446
683	p357_155293_fluvialis_00681	TPM3u+F+I+G4	20646.4
684	p1150_156755_fluvialis_02170	TN+F+I+G4	23327
685	p698_155942_fluvialis_01337	TIM3+F+I+G4	21878.1
686	p429_155432_fluvialis_00823	TPM3u+F+I+G4	20018.6
687	p1174_156791_fluvialis_02207	TIM3+F+I+G4	23515.5
688	p1824_157901_fluvialis_03354	TIM2+F+I+G4	21857.3
689	p607_155735_fluvialis_01127	GTR+F+I+G4	20977.3
690	p642_155818_fluvialis_01213	TIM3+F+I+G4	20420.9
691	p1633_157580_fluvialis_03027	TN+F+I+G4	21711.6
692	p1872_158009_fluvialis_03469	TPM3u+F+G4	19358.3
693	p1455_157278_fluvialis_02715	TPM3u+F+I+G4	21816.4
694	p1014_156522_fluvialis_01929	TIM2+F+I+G4	21671.1
695	p1970_158182_fluvialis_03643	TIM3+F+I+G4	19071.9
696	p1453_157275_fluvialis_02712	TIM+F+R3	21027.1
697	p271_155144_fluvialis_00519	GTR+F+I+G4	21755.6
698	p1567_157471_fluvialis_02915	TIM2+F+I+G4	21864.5
699	p1288_156990_fluvialis_02411	TIM3+F+I+G4	21825
700	p750_156069_fluvialis_01466	TIM3+F+I+G4	19254.4
701	p570_155662_fluvialis_01054	TPM3u+F+I+G4	19609.2
702	p522_155585_fluvialis_00976	TN+F+I+G4	22280.9
703	p183_154985_fluvialis_00359	TN+F+I+G4	21758.7
704	p1391_157152_fluvialis_02587	TIM2+F+I+G4	21645.7
705	p117_154897_fluvialis_00271	TIM3+F+I+G4	21692.8
706	p7_1401_01B526_01469	TPM3u+F+I+G4	22267.8
707	p41_154727_fluvialis_00098	TPM3u+F+I+G4	20010.2
708	p931_156406_fluvialis_01810	GTR+F+I+G4	22439.9
709	p1423_157229_fluvialis_02666	TPM3u+F+I+G4	21357.6
710	p675_155909_fluvialis_01304	TIM3+F+I+G4	22635
711	p1164_156780_fluvialis_02196	TIM3+F+I+G4	22350.4
712	p1548_157448_fluvialis_02891	GTR+F+I+G4	19073.2
713	p1776_157821_fluvialis_03274	TPM3u+F+I+G4	19913.6
714	p1830_157911_fluvialis_03364	TPM3u+F+I+G4	20457.1
715	p1500_157367_fluvialis_02810	TIM3+F+I+G4	27569.5
716	p136_154928_fluvialis_00302	TPM3u+F+G4	20391.7
717	p664_155895_fluvialis_01290	TPM3+F+I+G4	22273.5
718	p1389_157149_fluvialis_02584	TIM3+F+I+G4	20755.5
719	p37_154719_fluvialis_00089	TIM+F+I+G4	22042
720	p173_154969_fluvialis_00343	TPM3+F+I+G4	21659.4
721	p249_155115_fluvialis_00490	TIM3+F+I+G4	20208.7
722	p850_156265_fluvialis_01669	TIM3+F+I+G4	21437.7
723	p1480_157315_fluvialis_02755	TIM3+F+I+G4	18512.9
724	p856_156276_fluvialis_01680	TIM3+F+I+G4	21572.5
725	p1179_156796_fluvialis_02212	TIM3+F+I+G4	20692.1
726	p1638_157586_fluvialis_03033	TPM3u+F+I+G4	21352.2
727	p22_154657_fluvialis_00027	TIM3+F+I+G4	18664.9
728	p2000_3290_01B526_03393	TVM+F+I+G4	19696
729	p994_156493_fluvialis_01897	TIM3+F+I+G4	20613.9
730	p1805_157871_fluvialis_03324	TIM3+F+I+G4	22554.8
731	p33_154676_fluvialis_00046	TPM3u+F+I+G4	21430.6
732	p6_129_01B526_00138	GTR+F+I+G4	22140.8
733	p1212_156854_fluvialis_02271	HKY+F+R3	18619.8
734	p949_156430_fluvialis_01834	TIM3+F+R3	21457.3
735	p713_156012_fluvialis_01409	TN+F+I+G4	22859.8
736	p824_156209_fluvialis_01613	GTR+F+I+G4	23902.8
737	p688_155931_fluvialis_01326	TIM3+F+R3	20602.8
738	p881_156331_fluvialis_01735	TIM2+F+I+G4	24763.2
739	p407_155368_fluvialis_00759	TIM+F+I+G4	21462.7
740	p622_155774_fluvialis_01167	TN+F+I+G4	18495.4
741	p1572_157480_fluvialis_02926	TPM3u+F+I+G4	21274.5
742	p126_154917_fluvialis_00291	TIM+F+R3	20771.7
743	p413_155375_fluvialis_00766	TIM2+F+R3	20624.8
744	p1192_156817_fluvialis_02234	TIM3+F+I+G4	20082.7
745	p681_155922_fluvialis_01317	TIM3+F+I+G4	19036.7
746	p1557_157458_fluvialis_02901	TVM+F+R3	18064
747	p1412_157211_fluvialis_02648	TPM3u+F+I+G4	19218.4
748	p1723_157729_fluvialis_03181	TPM3u+F+I+G4	19588.9
749	p1117_156697_fluvialis_02110	TIM3+F+I+G4	21691.8
750	p360_155297_fluvialis_00685	TIM3+F+I+G4	19507.2
751	p279_155153_fluvialis_00535	HKY+F+I+G4	17766
752	p379_155319_fluvialis_00707	TPM3u+F+I+G4	19080.8
753	p1996_2749_01B526_02845	TIM3+F+I+G4	21999.3
754	p1334_157051_fluvialis_02484	TPM3u+F+I+G4	18513
755	p1959_158169_fluvialis_03630	TIM3+F+I+G4	22260.3
756	p1181_156798_fluvialis_02214	TIM3+F+I+G4	20750.3
757	p966_156452_fluvialis_01856	TIM3+F+I+G4	19622.9
758	p1915_158069_fluvialis_03529	TIM3+F+I+G4	21377.2
759	p1828_157907_fluvialis_03360	GTR+F+I+G4	20678.3
760	p1950_158159_fluvialis_03620	GTR+F+I+G4	20969.1
761	p861_156281_fluvialis_01685	TPM2u+F+I+G4	20842.6
762	p621_155769_fluvialis_01162	TIM3+F+R3	18323.4
763	p243_155106_fluvialis_00481	TIM3+F+I+G4	19394
764	p1312_157022_fluvialis_02449	TIM3+F+I+G4	18200.1
765	p903_156362_fluvialis_01766	TN+F+I+G4	21751.5
766	p806_156181_fluvialis_01585	TIM3+F+I+G4	20519
767	p1851_157945_fluvialis_03400	TIM3+F+I+G4	21445.8
768	p234_155093_fluvialis_00468	TIM3+F+I+G4	20099.6
769	p1277_156942_fluvialis_02363	TIM3+F+R4	18713.2
770	p121_154906_fluvialis_00280	TIM3+F+I+G4	19225.6
771	p507_155566_fluvialis_00957	TIM3+F+R4	19990.4
772	p1298_157001_fluvialis_02428	GTR+F+I+G4	20803.6
773	p942_156418_fluvialis_01822	TIM3+F+I+G4	20152.4
774	p1671_157648_fluvialis_03096	TIM2+F+I+G4	20661.4
775	p455_155490_fluvialis_00881	TN+F+I+G4	20786.5
776	p1868_158001_fluvialis_03461	GTR+F+I+G4	22671.6
777	p987_156482_fluvialis_01886	TIM3+F+I+G4	19293.7
778	p1145_156747_fluvialis_02162	TN+F+I+G4	21334.9
779	p1260_156914_fluvialis_02331	TIM3+F+I+G4	22103.3
780	p1444_157261_fluvialis_02698	TIM3+F+I+G4	22032.9
781	p280_155155_fluvialis_00537	TIM2+F+I+G4	23598
782	p891_156346_fluvialis_01750	TPM3+F+I+G4	20756.5
783	p773_156114_fluvialis_01511	TN+F+I+G4	18120.4
784	p1825_157902_fluvialis_03355	TPM3u+F+I+G4	19623.4
785	p1624_157569_fluvialis_03016	TIM2+F+I+G4	18889.3
786	p1754_157774_fluvialis_03227	TN+F+I+G4	21501.7
787	p867_156295_fluvialis_01699	TIM+F+I+G4	20113.6
788	p1190_156812_fluvialis_02228	TVM+F+I+G4	19009.1
789	p691_155934_fluvialis_01329	HKY+F+I+G4	22249.5
790	p354_155290_fluvialis_00678	TIM3+F+I+G4	20586.7
791	p1623_157568_fluvialis_03015	TIM2+F+I+G4	22350.5
792	p1387_157144_fluvialis_02578	TIM+F+I+G4	19349.6
793	p1046_156577_fluvialis_01988	TIM2+F+I+G4	19710.8
794	p1765_157802_fluvialis_03255	TPM3u+F+I+G4	21900.9
795	p1885_158026_fluvialis_03486	TIM3+F+I+G4	20264
796	p769_156107_fluvialis_01504	GTR+F+R3	20454.9
797	p1189_156811_fluvialis_02227	TPM3u+F+I+G4	18921.7
798	p559_155646_fluvialis_01038	TN+F+I+G4	20545.6
799	p767_156101_fluvialis_01498	TN+F+I+G4	21386.6
800	p1698_157690_fluvialis_03142	TN+F+R3	17970.9
801	p54_154752_fluvialis_00123	GTR+F+I+G4	19252.6
802	p1227_156881_fluvialis_02298	TIM2+F+I+G4	21793
803	p793_156142_fluvialis_01539	TPM3+F+G4	18771.6
804	p969_156455_fluvialis_01859	TVM+F+I+G4	19266
805	p1875_158013_fluvialis_03473	TIM3+F+R3	19334.6
806	p825_156210_fluvialis_01614	TIM3+F+R3	19508.8
807	p218_155056_fluvialis_00431	TIM3+F+I+G4	22146.6
808	p832_156224_fluvialis_01628	TPM3u+F+I+G4	19516
809	p422_155390_fluvialis_00781	TIM3+F+R3	18402.9
810	p1747_157767_fluvialis_03220	TIM+F+I+G4	20658.8
811	p479_155533_fluvialis_00924	TIM3+F+I+G4	17814.3
812	p1093_156656_fluvialis_02069	TPM3u+F+I+G4	19696.6
813	p1059_156591_fluvialis_02002	TIM2+F+I+G4	18813.5
814	p1655_157610_fluvialis_03058	TIM3+F+I+G4	19200.8
815	p321_155246_fluvialis_00634	TIM2+F+I+G4	19974.7
816	p108_154882_fluvialis_00256	TPM3u+F+I+G4	18344.9
817	p49_154740_fluvialis_00111	TN+F+I+G4	20850.4
818	p653_155847_fluvialis_01242	TVM+F+I+G4	20894.5
819	p1498_157362_fluvialis_02805	TPM3+F+I+G4	20063.3
820	p709_156001_fluvialis_01398	TVM+F+I+G4	19089.3
821	p285_155160_fluvialis_00542	TIM3+F+I+G4	18748.5
822	p1595_157519_fluvialis_02966	TIM2+F+I+G4	18971.1
823	p1581_157499_fluvialis_02946	TIM3+F+I+G4	19656.2
824	p1963_158173_fluvialis_03634	TIM3+F+I+G4	20233.1
825	p1216_156867_fluvialis_02284	TPM3u+F+I+G4	19041.8
826	p1580_157497_fluvialis_02943	TIM3+F+I+G4	19164.1
827	p208_155038_fluvialis_00413	GTR+F+I+G4	22833.1
828	p1214_156856_fluvialis_02273	TIM3+F+I+G4	21381.4
829	p1625_157570_fluvialis_03017	TN+F+I+G4	16190.9
830	p864_156292_fluvialis_01696	TIM3+F+I+G4	19559.8
831	p751_156070_fluvialis_01467	TN+F+I+G4	20276.5
832	p525_155598_fluvialis_00989	TIM3+F+I+G4	18680.2
833	p1473_157296_fluvialis_02733	TIM3+F+I+G4	19644.4
834	p192_154998_fluvialis_00373	TIM3+F+I+G4	19348.9
835	p1534_157427_fluvialis_02870	TIM3+F+I+G4	19330.1
836	p857_156277_fluvialis_01681	GTR+F+R3	20839.3
837	p1379_157130_fluvialis_02564	TN+F+I+G4	19408.7
838	p1612_157541_fluvialis_02988	TIM3+F+I+G4	18330.2
839	p1421_157223_fluvialis_02660	TIM2+F+I+G4	23605
840	p276_155150_fluvialis_00525	TIM3+F+R4	18873.6
841	p1100_156663_fluvialis_02076	TIM3+F+I+G4	20420.2
842	p1843_157932_fluvialis_03385	TN+F+I+G4	21049.1
843	p2018_636_01B526_00663	TIM3+F+I+G4	18270.3
844	p112_154891_fluvialis_00265	TIM3+F+I+G4	21706
845	p191_154996_fluvialis_00371	TIM3+F+I+G4	17216.2
846	p19_154654_fluvialis_00024	GTR+F+I+G4	19658
847	p1516_157393_fluvialis_02836	TIM2+F+I+G4	20912.8
848	p728_156035_fluvialis_01432	GTR+F+I+G4	20318.8
849	p1467_157290_fluvialis_02727	TIM3+F+I+G4	19322.2
850	p705_155995_fluvialis_01392	TPM3+F+I+G4	18259.2
851	p593_155714_fluvialis_01106	TIM3+F+I+G4	19486.1
852	p1850_157943_fluvialis_03396	TIM2+F+I+G4	18209.4
853	p1103_156666_fluvialis_02079	TIM+F+I+G4	21543
854	p743_156055_fluvialis_01452	TIM3+F+I+G4	19913.3
855	p615_155746_fluvialis_01138	TIM3+F+I+G4	18181.9
856	p470_155517_fluvialis_00908	TIM3+F+I+G4	17962.7
857	p817_156199_fluvialis_01603	TN+F+I+G4	18878.8
858	p424_155393_fluvialis_00784	TIM3+F+I+G4	18774.2
859	p1967_158177_fluvialis_03638	TIM2+F+I+G4	19051.8
860	p440_155471_fluvialis_00862	TIM3+F+I+G4	20810.3
861	p1053_156585_fluvialis_01996	TPM3u+F+I+G4	17874.9
862	p663_155894_fluvialis_01289	TIM3+F+R3	20394.2
863	p1546_157445_fluvialis_02888	TIM3+F+I+G4	18538.7
864	p113_154893_fluvialis_00267	TVM+F+R3	18581.4
865	p805_156180_fluvialis_01584	TIM2+F+R3	18555.5
866	p874_156302_fluvialis_01706	TIM3+F+I+G4	18735.9
867	p571_155663_fluvialis_01055	TVM+F+I+G4	18029.5
868	p601_155725_fluvialis_01117	GTR+F+I+G4	19267.7
869	p1141_156740_fluvialis_02155	TIM3+F+I+G4	18391.1
870	p606_155733_fluvialis_01125	TIM3+F+R3	19413.2
871	p722_156024_fluvialis_01421	TN+F+I+G4	20781.3
872	p1711_157717_fluvialis_03169	TN+F+I+G4	18318.5
873	p426_155395_fluvialis_00786	GTR+F+I+G4	20536.2
874	p235_155096_fluvialis_00471	TIM3+F+I+G4	17437.6
875	p501_155560_fluvialis_00951	TPM3u+F+I+G4	17690
876	p1018_156530_fluvialis_01937	TIM3+F+I+G4	18722.9
877	p916_156389_fluvialis_01793	TIM3+F+I+G4	17951.9
878	p73_154787_fluvialis_00159	TPM3+F+I+G4	18913.7
879	p1690_157675_fluvialis_03123	TIM3+F+I+G4	18845.7
880	p325_155250_fluvialis_00638	TIM3+F+R3	19309.6
881	p1513_157388_fluvialis_02831	TIM3+F+I+G4	18565.5
882	p206_155035_fluvialis_00410	TPM3u+F+I+G4	17523.2
883	p1392_157153_fluvialis_02588	TIM3+F+I+G4	16579.4
884	p1586_157508_fluvialis_02955	TIM2+F+I+G4	18704.4
885	p1041_156569_fluvialis_01980	TIM3+F+I+G4	18861.2
886	p1700_157692_fluvialis_03144	TIM2+F+I+G4	18239.1
887	p2005_3669_01B526_03788	TIM3+F+I+G4	17273
888	p196_155004_fluvialis_00379	TIM3+F+I+G4	18475.6
889	p1251_156905_fluvialis_02322	TIM3+F+I+G4	17426.6
890	p1876_158014_fluvialis_03474	TIM+F+I+G4	20289.9
891	p674_155907_fluvialis_01302	TIM3+F+I+G4	19912.9
892	p946_156426_fluvialis_01830	TIM3+F+I+G4	18699.1
893	p1332_157048_fluvialis_02481	TIM3+F+I+G4	17839.2
894	p1739_157759_fluvialis_03212	TN+F+I+G4	18602.6
895	p1149_156754_fluvialis_02169	TPM2u+F+I+G4	21064
896	p1152_156757_fluvialis_02172	TIM3+F+R3	18702.3
897	p550_155633_fluvialis_01025	TPM2u+F+I+G4	18955.6
898	p830_156221_fluvialis_01625	TVM+F+I+G4	17226.1
899	p1124_156716_fluvialis_02131	TIM3+F+I+G4	17692.2
900	p1408_157206_fluvialis_02643	TVM+F+I+G4	17367.4
901	p1556_157457_fluvialis_02900	TIM3+F+I+G4	18051.2
902	p764_156086_fluvialis_01483	TIM3+F+I+G4	20692.9
903	p1930_158116_fluvialis_03576	TPM3u+F+I+G4	18610.2
904	p356_155292_fluvialis_00680	TN+F+I+G4	19499.3
905	p1172_156789_fluvialis_02205	TPM3u+F+I+G4	19121.1
906	p258_155129_fluvialis_00504	TIM3+F+I+G4	18567.7
907	p763_156085_fluvialis_01482	TPM3u+F+I+G4	17808
908	p1265_156920_fluvialis_02337	TN+F+I+G4	20629.7
909	p579_155682_fluvialis_01074	TIM3+F+G4	17511.7
910	p863_156291_fluvialis_01695	TN+F+I+G4	21947.3
911	p932_156407_fluvialis_01811	TPM3u+F+I+G4	17555
912	p226_155083_fluvialis_00458	TIM+F+I+G4	18993.1
913	p1574_157482_fluvialis_02928	GTR+F+I+G4	18809.4
914	p141_154933_fluvialis_00307	GTR+F+I+G4	19520.8
915	p947_156428_fluvialis_01832	TIM2+F+I+G4	19556
916	p1900_158052_fluvialis_03512	GTR+F+I+G4	17773.2
917	p1360_157100_fluvialis_02533	TN+F+I+G4	21615.1
918	p1314_157024_fluvialis_02451	TN+F+I+G4	19859.1
919	p1237_156891_fluvialis_02308	TIM2+F+I+G4	19316.7
920	p685_155927_fluvialis_01322	GTR+F+I+G4	19363
921	p1043_156573_fluvialis_01984	TIM3+F+I+G4	18923.1
922	p1538_157432_fluvialis_02875	TIM2+F+I+G4	16413.7
923	p841_156252_fluvialis_01656	TN+F+I+G4	18457.2
924	p254_155121_fluvialis_00496	TIM3+F+I+G4	17936
925	p266_155137_fluvialis_00512	TIM+F+I+G4	17445
926	p180_154982_fluvialis_00356	TN+F+I+G4	18961.6
927	p816_156198_fluvialis_01602	TIM2+F+I+G4	17983.5
928	p820_156202_fluvialis_01606	TIM3+F+I+G4	18912.4
929	p1186_156803_fluvialis_02219	TIM3+F+R4	18085.9
930	p1907_158059_fluvialis_03519	TN+F+I+G4	18364.1
931	p1440_157255_fluvialis_02692	TIM3+F+I+G4	17786.9
932	p1804_157870_fluvialis_03323	TPM3u+F+I+G4	16827.7
933	p1795_157859_fluvialis_03312	GTR+F+G4	17267.9
934	p489_155545_fluvialis_00936	TN+F+I+G4	17933.1
935	p566_155655_fluvialis_01047	TIM3+F+I+G4	22586.5
936	p1282_156952_fluvialis_02373	TIM2+F+I+G4	20195.3
937	p305_155183_fluvialis_00565	TIM3+F+I+G4	16319.4
938	p1608_157537_fluvialis_02984	TN+F+I+G4	18652.8
939	p1072_156612_fluvialis_02023	TIM3+F+I+G4	17816.3
940	p1_1100_01B526_01157	TPM2u+F+I+G4	19032.4
941	p627_155784_fluvialis_01179	TIM3+F+I+G4	18340.5
942	p352_155288_fluvialis_00676	TIM3+F+I+G4	16384.8
943	p1913_158065_fluvialis_03525	SYM+R3	18225.1
944	p792_156139_fluvialis_01536	TIM3+F+I+G4	18271.8
945	p1369_157112_fluvialis_02546	TPM3u+F+I+G4	19253.2
946	p752_156071_fluvialis_01468	TN+F+I+G4	17549.3
947	p1275_156940_fluvialis_02361	TIM3+F+R4	17839.7
948	p1248_156902_fluvialis_02319	TN+F+I+G4	18317.9
949	p546_155629_fluvialis_01021	TN+F+I+G4	19308
950	p1728_157739_fluvialis_03191	TIM3+F+G4	17342.2
951	p1069_156608_fluvialis_02019	TIM3+F+I+G4	19176.1
952	p232_155091_fluvialis_00466	TIM3+F+I+G4	16371
953	p76_154793_fluvialis_00165	TN+F+I+G4	18826.2
954	p1274_156939_fluvialis_02360	GTR+F+I+G4	18679.6
955	p1861_157989_fluvialis_03446	TIM3+F+I+G4	19137.9
956	p1969_158181_fluvialis_03642	TIM3+F+I+G4	15435.7
957	p1459_157282_fluvialis_02719	TPM3u+F+I+G4	18350.7
958	p920_156393_fluvialis_01797	TN+F+I+G4	18790.1
959	p1013_156519_fluvialis_01926	GTR+F+I+G4	21101.2
960	p1786_157834_fluvialis_03287	TIM3+F+I+G4	16633.4
961	p1678_157661_fluvialis_03109	TPM3u+F+I+G4	17217.9
962	p617_155749_fluvialis_01141	TPM3u+F+I+G4	15687.4
963	p747_156064_fluvialis_01461	TN+F+I+G4	19160
964	p1374_157121_fluvialis_02555	TN+F+I+G4	19749.8
965	p1918_158076_fluvialis_03536	TVM+F+I+G4	19524.9
966	p521_155584_fluvialis_00975	TIM3+F+I+G4	18490.4
967	p733_156042_fluvialis_01439	GTR+F+G4	17502.6
968	p97_154850_fluvialis_00224	TIM2+F+I+G4	18376.3
969	p742_156054_fluvialis_01451	TIM3+F+I+G4	17550.5
970	p1681_157664_fluvialis_03112	GTR+F+I+G4	17130.8
971	p1201_156829_fluvialis_02246	TIM3+F+R3	17164.9
972	p1550_157450_fluvialis_02893	TIM3+F+I+G4	14818.9
973	p362_155299_fluvialis_00687	TPM3u+F+I+G4	16704.6
974	p103_154872_fluvialis_00246	TPM3u+F+I+G4	18792.2
975	p715_156017_fluvialis_01414	TPM3u+F+I+G4	17183.4
976	p835_156235_fluvialis_01639	TIM3+F+I+G4	18908.5
977	p554_155641_fluvialis_01033	GTR+F+I+G4	20999
978	p1144_156745_fluvialis_02160	TIM3+F+I+G4	17887.2
979	p1134_156731_fluvialis_02146	TIM3+F+I+G4	16112.2
980	p1768_157808_fluvialis_03261	TIM3+F+G4	19006.6
981	p1090_156651_fluvialis_02064	TVM+F+G4	16187.3
982	p125_154913_fluvialis_00287	TVM+F+I+G4	17067.3
983	p1962_158172_fluvialis_03633	GTR+F+I+G4	18353.7
984	p447_155478_fluvialis_00869	TPM3u+F+I+G4	17907.2
985	p340_155273_fluvialis_00661	TIM3+F+I+G4	19095.3
986	p759_156079_fluvialis_01476	TIM3+F+I+G4	19864.5
987	p973_156459_fluvialis_01863	TVM+F+I+G4	16853.7
988	p18_154652_fluvialis_00022	TIM+F+I+G4	17052.4
989	p1338_157055_fluvialis_02488	TIM3+F+I+G4	14998.8
990	p1112_156684_fluvialis_02097	TIM+F+I+G4	18447.5
991	p1195_156820_fluvialis_02237	TIM+F+I+G4	18177
992	p1256_156910_fluvialis_02327	TVM+F+I+G4	17372.2
993	p1717_157723_fluvialis_03175	TIM+F+I+G4	18379.7
994	p1995_2560_01B526_02656	GTR+F+I+G4	16932.4
995	p794_156143_fluvialis_01540	TIM3+F+I+G4	17585.8
996	p427_155428_fluvialis_00819	TIM3+F+I+G4	18510.1
997	p339_155272_fluvialis_00660	TN+F+I+G4	17019.6
998	p1178_156795_fluvialis_02211	TPM3u+F+I+G4	15820.2
999	p1368_157109_fluvialis_02543	TPM3+F+G4	15196.5
1000	p469_155510_fluvialis_00901	TVM+F+R3	21569.6
1001	p1437_157248_fluvialis_02685	TIM+F+I+G4	17079.1
1002	p1599_157525_fluvialis_02972	TPM3u+F+I+G4	16930.9
1003	p1699_157691_fluvialis_03143	TIM2+F+I+G4	17208.6
1004	p1235_156889_fluvialis_02306	TIM3+F+I+G4	18584.5
1005	p1953_158162_fluvialis_03623	TIM2+F+I+G4	16976.1
1006	p450_155483_fluvialis_00874	TIM2+F+I+G4	20273.9
1007	p1060_156592_fluvialis_02003	TIM3+F+I+G4	17554.7
1008	p1554_157455_fluvialis_02898	TVM+F+I+G4	16720.6
1009	p1026_156539_fluvialis_01946	TPM3+F+R3	17376.3
1010	p1375_157123_fluvialis_02557	TIM3+F+I+G4	16644.7
1011	p1302_157006_fluvialis_02433	GTR+F+I+G4	18413.7
1012	p633_155792_fluvialis_01187	TN+F+R3	15581.5
1013	p948_156429_fluvialis_01833	TIM3+F+I+G4	15777.1
1014	p668_155900_fluvialis_01295	TIM3+F+I+G4	18742.2
1015	p1832_157913_fluvialis_03366	TIM3+F+I+G4	16600.7
1016	p1140_156739_fluvialis_02154	TPM3+F+I+G4	15523.4
1017	p990_156488_fluvialis_01892	TN+F+I+G4	16923.3
1018	p912_156385_fluvialis_01789	TN+F+I+G4	20411.3
1019	p509_155569_fluvialis_00960	TIM3+F+I+G4	16161.1
1020	p475_155528_fluvialis_00919	TIM3+F+I+G4	13937.5
1021	p67_154781_fluvialis_00153	TIM3+F+I+G4	15367.5
1022	p556_155643_fluvialis_01035	TIM3+F+I+G4	19007.1
1023	p1079_156639_fluvialis_02050	TIM+F+I+G4	18180.9
1024	p1683_157666_fluvialis_03114	TN+F+I+G4	16049.2
1025	p596_155717_fluvialis_01109	TN+F+I+G4	17613.4
1026	p1255_156909_fluvialis_02326	TN+F+I+G4	15996.6
1027	p1855_157972_fluvialis_03427	TPM2u+F+I+G4	16207.8
1028	p466_155507_fluvialis_00898	TIM3+F+I+G4	16726.5
1029	p1925_158092_fluvialis_03552	TIM3+F+I+G4	18220
1030	p100_154868_fluvialis_00242	GTR+F+I+G4	16980.2
1031	p666_155897_fluvialis_01292	TIM3+F+I+G4	17838.8
1032	p1836_157917_fluvialis_03370	TVM+F+I+G4	16357.7
1033	p1779_157827_fluvialis_03280	TIM2+F+I+G4	17677.8
1034	p349_155283_fluvialis_00671	TPM2u+F+I+G4	16930.3
1035	p384_155324_fluvialis_00712	TN+F+I+G4	14829.6
1036	p1040_156568_fluvialis_01979	TIM2+F+I+G4	17916.1
1037	p1635_157582_fluvialis_03029	TIM3+F+I+G4	17747.8
1038	p492_155549_fluvialis_00940	TIM3+F+R3	14830.3
1039	p748_156066_fluvialis_01463	TPM2u+F+I+G4	18027.1
1040	p1621_157566_fluvialis_03013	TIM+F+I+G4	15291.9
1041	p1194_156819_fluvialis_02236	TIM3+F+I+G4	16533.6
1042	p378_155318_fluvialis_00706	TIM3+F+I+G4	16271.6
1043	p865_156293_fluvialis_01697	TIM+F+I+G4	15225.1
1044	p328_155254_fluvialis_00642	TIM3+F+I+G4	15436.9
1045	p1420_157221_fluvialis_02658	TIM3+F+I+G4	15928.5
1046	p612_155740_fluvialis_01132	GTR+F+I+G4	18390.5
1047	p1354_157094_fluvialis_02527	TIM3+F+I+G4	16257.6
1048	p1431_157241_fluvialis_02678	TIM3+F+I+G4	15211
1049	p609_155737_fluvialis_01129	TPM3u+F+I+G4	14738.9
1050	p265_155136_fluvialis_00511	TIM3+F+I+G4	17616.9
1051	p1242_156896_fluvialis_02313	GTR+F+I+G4	18689.9
1052	p346_155280_fluvialis_00668	TN+F+I+G4	24593
1053	p337_155269_fluvialis_00657	TIM2+F+I+G4	16979.3
1054	p1561_157462_fluvialis_02905	TIM+F+I+G4	16608.8
1055	p1247_156901_fluvialis_02318	TIM2+F+I+G4	13381
1056	p602_155726_fluvialis_01118	GTR+F+I+G4	17549.3
1057	p1158_156769_fluvialis_02185	TN+F+R3	17735
1058	p1443_157258_fluvialis_02695	TPM3u+F+I+G4	17157.8
1059	p1092_156654_fluvialis_02067	TIM2+F+I+G4	20349.5
1060	p1107_156670_fluvialis_02083	TN+F+I+G4	18495.9
1061	p587_155703_fluvialis_01095	GTR+F+R3	17629.9
1062	p1146_156748_fluvialis_02163	TN+F+I+G4	17128.4
1063	p1943_158150_fluvialis_03611	TVM+F+I+G4	17091.8
1064	p578_155681_fluvialis_01073	TVM+F+G4	14734.4
1065	p459_155499_fluvialis_00890	TPM3u+F+I+G4	16633.3
1066	p367_155305_fluvialis_00693	TIM3+F+I+G4	16648
1067	p799_156148_fluvialis_01545	TN+F+I+G4	18139.6
1068	p1191_156813_fluvialis_02229	TIM3+F+I+G4	15744.2
1069	p1344_157070_fluvialis_02503	TIM3+F+I+G4	16402.7
1070	p430_155433_fluvialis_00824	TIM3+F+I+G4	16561.4
1071	p770_156108_fluvialis_01505	TIM3+F+I+G4	16298.2
1072	p1904_158056_fluvialis_03516	TIM2+F+I+G4	16891
1073	p1477_157311_fluvialis_02751	TIM3+F+I+G4	18673.1
1074	p1177_156794_fluvialis_02210	TIM3+F+I+G4	18329.5
1075	p1482_157318_fluvialis_02758	TIM3+F+I+G4	15461.4
1076	p1502_157370_fluvialis_02813	TN+F+I+G4	19350.4
1077	p1451_157273_fluvialis_02710	TIM3+F+I+G4	14660.7
1078	p1355_157095_fluvialis_02528	TIM3+F+I+G4	15929.9
1079	p1020_156532_fluvialis_01939	HKY+F+I+G4	16096.5
1080	p1626_157571_fluvialis_03018	TIM2+F+I+G4	18295
1081	p1291_156993_fluvialis_02414	TN+F+I+G4	18279.9
1082	p1208_156842_fluvialis_02259	TIM2+F+I+G4	16720.9
1083	p1654_157609_fluvialis_03057	TIM2+F+I+G4	16084.9
1084	p925_156400_fluvialis_01804	TIM3+F+I+G4	15893.7
1085	p803_156178_fluvialis_01582	TIM3+F+G4	13411
1086	p1745_157765_fluvialis_03218	TIM3e+G4	14347.8
1087	p573_155665_fluvialis_01057	TIM3+F+I+G4	15780.8
1088	p730_156037_fluvialis_01434	TPM3u+F+I+G4	17196.1
1089	p244_155108_fluvialis_00483	TPM3u+F+I+G4	16468.9
1090	p594_155715_fluvialis_01107	TIM3+F+I+G4	14582.2
1091	p1341_157067_fluvialis_02500	TIM3+F+I+G4	16105
1092	p1095_156658_fluvialis_02071	TIM+F+I+G4	18195.6
1093	p618_155750_fluvialis_01142	TPM3u+F+I+G4	14845.6
1094	p17_154651_fluvialis_00021	GTR+F+I+G4	15963.6
1095	p1573_157481_fluvialis_02927	TIM3+F+I+G4	16079.3
1096	p877_156311_fluvialis_01715	GTR+F+I+G4	17506.5
1097	p1841_157929_fluvialis_03382	TPM3u+F+R4	16559.9
1098	p1249_156903_fluvialis_02320	TN+F+I+G4	16717.2
1099	p1982_158197_fluvialis_03658	TIM3+F+I+G4	16350
1100	p645_155823_fluvialis_01218	TIM3+F+I+G4	15828.8
1101	p1262_156916_fluvialis_02333	TN+F+I+G4	16295.1
1102	p1543_157441_fluvialis_02884	TIM3+F+I+G4	16988
1103	p1766_157804_fluvialis_03257	TPM3u+F+I+G4	15688.1
1104	p600_155723_fluvialis_01115	TIM2+F+I+G4	17615.9
1105	p361_155298_fluvialis_00686	TIM3+F+G4	14839.2
1106	p635_155794_fluvialis_01189	TIM3+F+I+G4	16236.5
1107	p940_156416_fluvialis_01820	GTR+F+I+G4	14489
1108	p953_156435_fluvialis_01839	TPM3+F+I+G4	15349
1109	p286_155161_fluvialis_00543	TIM3+F+I+G4	17701.3
1110	p323_155248_fluvialis_00636	TIM2+F+I+G4	13429.3
1111	p1399_157196_fluvialis_02633	TIM3+F+I+G4	17848.7
1112	p2015_4255_01B526_04391	TIM3+F+I+G4	15131.2
1113	p1905_158057_fluvialis_03517	TN+F+I+G4	15935
1114	p871_156299_fluvialis_01703	TIM3+F+I+G4	16315.4
1115	p1228_156882_fluvialis_02299	TIM3+F+I+G4	17030.4
1116	p1603_157532_fluvialis_02979	TIM+F+I+G4	14801.4
1117	p672_155905_fluvialis_01300	TIM3+F+I+G4	16455.8
1118	p65_154779_fluvialis_00151	TIM3+F+R3	14466.7
1119	p1215_156865_fluvialis_02282	TPM3u+F+I+G4	17366.5
1120	p1356_157096_fluvialis_02529	TN+F+I+G4	16007.2
1121	p1871_158008_fluvialis_03468	TIM2+F+I+G4	14791
1122	p1822_157899_fluvialis_03352	TIM3+F+I+G4	14319.7
1123	p209_155043_fluvialis_00418	TPM3u+F+I+G4	14598.7
1124	p1162_156775_fluvialis_02191	TN+F+I+G4	13817.4
1125	p1393_157154_fluvialis_02589	TIM3+F+I+G4	15012.5
1126	p36_154681_fluvialis_00051	TIM3+F+I+G4	16066.2
1127	p1147_156749_fluvialis_02164	GTR+F+I+G4	14463.8
1128	p1305_157012_fluvialis_02439	GTR+F+I+G4	16435.4
1129	p91_154829_fluvialis_00203	TPM3u+F+I+G4	14129.5
1130	p414_155376_fluvialis_00767	GTR+F+I+G4	16800.5
1131	p1218_156869_fluvialis_02286	TIM2+F+R3	15994
1132	p1428_157235_fluvialis_02672	TIM3+F+I+G4	15665.7
1133	p1600_157528_fluvialis_02975	TIM3+F+I+G4	16565.5
1134	p1032_156548_fluvialis_01955	TIM+F+I+G4	16191.7
1135	p844_156256_fluvialis_01660	TIM3+F+I+G4	15856.5
1136	p661_155892_fluvialis_01287	TVM+F+I+G4	17447.8
1137	p721_156023_fluvialis_01420	GTR+F+I+G4	16322.6
1138	p1096_156659_fluvialis_02072	TIM3+F+I+G4	17552.5
1139	p1475_157308_fluvialis_02748	TPM3+F+I+G4	16696.3
1140	p94_154847_fluvialis_00221	GTR+F+I+G4	16090
1141	p301_155179_fluvialis_00561	TN+F+I+G4	14259.2
1142	p395_155339_fluvialis_00727	GTR+F+I+G4	18377.7
1143	p1637_157584_fluvialis_03031	TIM3+F+I+G4	14789.7
1144	p979_156468_fluvialis_01872	TN+F+I+G4	16438.2
1145	p1803_157869_fluvialis_03322	TIM3+F+I+G4	14835.6
1146	p1422_157225_fluvialis_02662	TIM3+F+I+G4	15049.8
1147	p1895_158047_fluvialis_03507	GTR+F+I+G4	17830.6
1148	p885_156336_fluvialis_01740	TPM3+F+G4	15219.1
1149	p397_155341_fluvialis_00729	TIM3+F+I+G4	15244.5
1150	p1644_157594_fluvialis_03042	TIM3+F+I+G4	15736.4
1151	p651_155845_fluvialis_01240	TN+F+I+G4	16012.9
1152	p1645_157597_fluvialis_03045	TPM3u+F+I+G4	13469.4
1153	p646_155824_fluvialis_01219	TIM3+F+I+G4	15584.7
1154	p757_156077_fluvialis_01474	TIM3+F+R3	16557
1155	p1939_158142_fluvialis_03603	TIM+F+I+G4	15657.5
1156	p1508_157377_fluvialis_02820	TIM+F+R3	16270.8
1157	p1036_156563_fluvialis_01974	TIM+F+I+G4	14564.3
1158	p998_156499_fluvialis_01903	TPM3u+F+I+G4	14195.4
1159	p1328_157042_fluvialis_02475	TPM3+F+I+G4	16675.7
1160	p283_155158_fluvialis_00540	TIM3+F+G4	13358.3
1161	p1759_157788_fluvialis_03241	GTR+F+I+G4	14671.1
1162	p1912_158064_fluvialis_03524	TVMe+I+G4	15278.9
1163	p936_156412_fluvialis_01816	TIM2+F+R3	15071.5
1164	p1898_158050_fluvialis_03510	GTR+F+I+G4	16956.1
1165	p1048_156579_fluvialis_01990	TIM2+F+I+G4	17159.3
1166	p1166_156782_fluvialis_02198	TIM2+F+I+G4	16091.6
1167	p241_155104_fluvialis_00479	TIM+F+I+G4	14930.9
1168	p1029_156543_fluvialis_01950	TPM3u+F+G4	14891.5
1169	p811_156187_fluvialis_01591	TIM3+F+I+G4	13911.4
1170	p1646_157598_fluvialis_03046	TIM3+F+I+G4	16473.7
1171	p531_155609_fluvialis_01001	TIM3+F+I+G4	15872.1
1172	p1039_156567_fluvialis_01978	TPM3u+F+I+G4	15549.4
1173	p1210_156852_fluvialis_02269	TPM3u+F+I+G4	13938.2
1174	p48_154738_fluvialis_00109	TIM+F+I+G4	17406.3
1175	p1879_158019_fluvialis_03479	TVM+F+I+G4	14354.2
1176	p1104_156667_fluvialis_02080	GTR+F+R3	14926.1
1177	p457_155492_fluvialis_00883	TIM2+F+I+G4	16203.6
1178	p38_154724_fluvialis_00095	TIM2+F+I+G4	16353.1
1179	p104_154874_fluvialis_00248	TIM2+F+I+G4	13853.7
1180	p253_155119_fluvialis_00494	TN+F+R4	15175.6
1181	p1521_157398_fluvialis_02841	TN+F+I+G4	15368.6
1182	p399_155343_fluvialis_00731	TN+F+I+G4	16771.9
1183	p1798_157862_fluvialis_03315	TIM3+F+I+G4	15375
1184	p1775_157819_fluvialis_03272	TIM2+F+I+G4	14015
1185	p1496_157342_fluvialis_02782	TIM3+F+I+G4	16887.8
1186	p776_156117_fluvialis_01514	TIM+F+I+G4	16313
1187	p1767_157806_fluvialis_03259	TPM3u+F+R3	14826.7
1188	p1002_156503_fluvialis_01909	TPM3u+F+I+G4	14813.2
1189	p1327_157040_fluvialis_02473	TPM3u+F+R3	15473.1
1190	p1659_157621_fluvialis_03069	TPM3u+F+R3	15060.6
1191	p140_154932_fluvialis_00306	TIM3+F+G4	14748.4
1192	p1193_156818_fluvialis_02235	TIM3+F+I+G4	15499.3
1193	p1056_156588_fluvialis_01999	TN+F+I+G4	15684.9
1194	p1531_157424_fluvialis_02867	TIM3+F+I+G4	15689.6
1195	p85_154819_fluvialis_00191	TIM2+F+I+G4	14709.3
1196	p431_155436_fluvialis_00827	TVM+F+I+G4	12975.7
1197	p745_156058_fluvialis_01455	TN+F+R3	19905.6
1198	p275_155149_fluvialis_00524	TIM3+F+I+G4	15808.6
1199	p1536_157430_fluvialis_02873	TPM3u+F+I+G4	13527.2
1200	p14_154645_fluvialis_00012	TPM3u+F+G4	13649
1201	p800_156173_fluvialis_01576	TIM2+F+I+G4	15865.7
1202	p547_155630_fluvialis_01022	TVM+F+I+G4	16389.2
1203	p859_156279_fluvialis_01683	GTR+F+I+G4	15886.8
1204	p1862_157990_fluvialis_03447	TIM3+F+R3	15258.4
1205	p880_156319_fluvialis_01723	GTR+F+I+G4	16840.4
1206	p580_155686_fluvialis_01078	TN+F+R3	13144
1207	p611_155739_fluvialis_01131	GTR+F+I+G4	16443.2
1208	p11_154636_fluvialis_00003	TPM3u+F+I+G4	13682.2
1209	p1506_157375_fluvialis_02818	TPM3u+F+I+G4	14769.6
1210	p592_155713_fluvialis_01105	TPM3u+F+I+G4	14631.2
1211	p1533_157426_fluvialis_02869	TIM2+F+R3	14479.8
1212	p1409_157207_fluvialis_02644	TIM3+F+I+G4	15522.8
1213	p1748_157768_fluvialis_03221	TPM3u+F+I+G4	14545.9
1214	p326_155251_fluvialis_00639	TIM3+F+I+G4	15030.5
1215	p344_155277_fluvialis_00665	TIM2+F+R3	12970
1216	p1592_157515_fluvialis_02962	TIM3+F+I+G4	14822.8
1217	p1138_156736_fluvialis_02151	TIM3+F+G4	12253.8
1218	p789_156135_fluvialis_01532	TIM3+F+I+G4	13868.1
1219	p845_156257_fluvialis_01661	TPM3u+F+I+G4	16327.8
1220	p1231_156885_fluvialis_02302	GTR+F+I+G4	15286.1
1221	p1651_157603_fluvialis_03051	TIM2+F+I+G4	14762.2
1222	p334_155265_fluvialis_00653	TIM3+F+I+G4	14921.2
1223	p1471_157294_fluvialis_02731	TIM3+F+I+G4	14687.6
1224	p1321_157031_fluvialis_02459	TN+F+I+G4	16293.2
1225	p1483_157319_fluvialis_02759	TIM+F+I+G4	14646.4
1226	p599_155722_fluvialis_01114	TIM3+F+I+G4	15125.3
1227	p1593_157517_fluvialis_02964	TIM3+F+I+G4	13765.9
1228	p1276_156941_fluvialis_02362	TIM+F+I+G4	14859
1229	p1209_156849_fluvialis_02266	TPM3u+F+I+G4	15118.7
1230	p1058_156590_fluvialis_02001	TPM3u+F+I+G4	15572.1
1231	p1833_157914_fluvialis_03367	TIM3+F+I+G4	16038
1232	p106_154877_fluvialis_00251	TVM+F+I+G4	13600
1233	p1726_157732_fluvialis_03184	TIM3+F+I+G4	15121.9
1234	p634_155793_fluvialis_01188	TIM3+F+I+G4	13059
1235	p486_155541_fluvialis_00932	TIM3+F+I+G4	14894.6
1236	p396_155340_fluvialis_00728	TIM3+F+I+G4	15216.6
1237	p562_155651_fluvialis_01043	TIM3+F+I+G4	15932.5
1238	p237_155098_fluvialis_00473	TIM2+F+I+G4	14234.9
1239	p901_156360_fluvialis_01764	TIM3+F+I+G4	13876.3
1240	p1725_157731_fluvialis_03183	TPM2u+F+I+G4	14487.4
1241	p287_155163_fluvialis_00545	TIM3+F+I+G4	15011.4
1242	p1703_157695_fluvialis_03147	TPM3u+F+I+G4	14903.6
1243	p500_155559_fluvialis_00950	TPM3u+F+I+G4	14347.2
1244	p699_155943_fluvialis_01338	SYM+I+G4	13787.7
1245	p1751_157771_fluvialis_03224	TIM3+F+I+G4	13056
1246	p43_154731_fluvialis_00102	GTR+F+I+G4	14758.4
1247	p1688_157672_fluvialis_03120	TN+F+I+G4	14757
1248	p1860_157988_fluvialis_03445	TPM3u+F+I+G4	17048.9
1249	p45_154734_fluvialis_00105	TIM3+F+R3	13082.3
1250	p198_155007_fluvialis_00382	TPM3u+F+I+G4	14724
1251	p1318_157028_fluvialis_02456	TPM3u+F+I+G4	15038.8
1252	p506_155565_fluvialis_00956	TIM+F+I+G4	14714.5
1253	p1859_157987_fluvialis_03444	TPM3u+F+I+G4	15642
1254	p1788_157836_fluvialis_03289	TPM3u+F+I+G4	12560.7
1255	p483_155538_fluvialis_00929	TN+F+I+G4	14730.4
1256	p810_156186_fluvialis_01590	TIM3+F+I+G4	14764.4
1257	p643_155821_fluvialis_01216	TN+F+I+G4	13877.5
1258	p1447_157265_fluvialis_02702	GTR+F+I+G4	15932.7
1259	p1799_157863_fluvialis_03316	TIM2+F+I+G4	13060.5
1260	p392_155332_fluvialis_00720	TN+F+I+G4	14632.1
1261	p1749_157769_fluvialis_03222	TPM3u+F+I+G4	15109.8
1262	p683_155924_fluvialis_01319	GTR+F+R3	13852.3
1263	p564_155653_fluvialis_01045	GTR+F+I+G4	14829.7
1264	p308_155186_fluvialis_00568	TPM3+F+I+G4	14333.1
1265	p538_155618_fluvialis_01010	TPM3u+F+I+G4	14170.9
1266	p1495_157341_fluvialis_02781	TIM3+F+R4	13817.4
1267	p355_155291_fluvialis_00679	TPM3u+F+I+G4	14063.2
1268	p1794_157858_fluvialis_03311	TPM3u+F+G4	13245.1
1269	p1416_157216_fluvialis_02653	TN+F+I+G4	13172.3
1270	p620_155763_fluvialis_01155	TIM2+F+I+G4	13973.3
1271	p553_155640_fluvialis_01032	TIM3+F+I+G4	17513.6
1272	p1551_157451_fluvialis_02894	TIM3+F+R3	14226.4
1273	p1272_156935_fluvialis_02352	GTR+F+I+G4	14170
1274	p818_156200_fluvialis_01604	TIM3+F+G4	12691
1275	p762_156084_fluvialis_01481	TPM3u+F+I+G4	14236.3
1276	p23_154658_fluvialis_00028	TIM2+F+I+G4	12571.3
1277	p1778_157826_fluvialis_03279	TIM2+F+R3	14783.1
1278	p654_155848_fluvialis_01243	TIM3+F+R3	14172.4
1279	p837_156238_fluvialis_01642	TIM3+F+I+G4	14993
1280	p731_156038_fluvialis_01435	TIM2+F+I+G4	15364
1281	p1564_157467_fluvialis_02911	TIM3+F+I+G4	13137.9
1282	p2004_3631_01B526_03745	TN+F+I+G4	14429.2
1283	p13_154642_fluvialis_00009	TIM3+F+I+G4	12733.8
1284	p437_155468_fluvialis_00859	TPM3u+F+R3	12977.3
1285	p1806_157872_fluvialis_03325	TPM3u+F+I+G4	14421.7
1286	p1902_158054_fluvialis_03514	TIM3+F+I+G4	15077.5
1287	p186_154989_fluvialis_00363	TN+F+I+G4	14801.4
1288	p462_155503_fluvialis_00894	TPM3u+F+I+G4	14434.6
1289	p939_156415_fluvialis_01819	TIM+F+R3	13884.5
1290	p1270_156933_fluvialis_02350	TPM3u+F+I+G4	13178.3
1291	p1923_158089_fluvialis_03549	GTR+F+I+G4	14231.7
1292	p1882_158022_fluvialis_03482	TIM3+F+R3	13322.7
1293	p1945_158153_fluvialis_03614	GTR+F+G4	13442.6
1294	p669_155901_fluvialis_01296	TIM3+F+I+G4	14303.9
1295	p1153_156758_fluvialis_02173	TPM3u+F+G4	14422.6
1296	p1511_157384_fluvialis_02827	TIM3+F+I+G4	14404.6
1297	p937_156413_fluvialis_01817	TIM+F+I+G4	14161.2
1298	p390_155330_fluvialis_00718	TIM3+F+I+G4	15847.4
1299	p738_156048_fluvialis_01445	TN+F+I+G4	14293.3
1300	p1730_157749_fluvialis_03202	TIM3e+R3	12516.6
1301	p373_155313_fluvialis_00701	TIM+F+I+G4	13386.9
1302	p692_155935_fluvialis_01330	TVMe+I+G4	13160.3
1303	p1680_157663_fluvialis_03111	TN+F+I+G4	13181.3
1304	p1614_157543_fluvialis_02990	GTR+F+R3	14583.6
1305	p128_154919_fluvialis_00293	TIM+F+I+G4	13573
1306	p771_156109_fluvialis_01506	TPM3u+F+I+G4	13345.4
1307	p456_155491_fluvialis_00882	TIM3+F+I+G4	13129.8
1308	p923_156397_fluvialis_01801	TIM3+F+I+G4	14646.4
1309	p1154_156763_fluvialis_02179	TIM2+F+I+G4	14685.1
1310	p1001_156502_fluvialis_01908	TIM+F+I+G4	12744.8
1311	p260_155131_fluvialis_00506	TN+F+I+G4	14596.4
1312	p1351_157089_fluvialis_02522	TPM3u+F+I+G4	13085.3
1313	p1442_157257_fluvialis_02694	GTR+F+I+G4	14758.9
1314	p1821_157898_fluvialis_03351	TIM+F+I+G4	14612.8
1315	p1951_158160_fluvialis_03621	TIM3+F+I+G4	15004.2
1316	p1184_156801_fluvialis_02217	TPM2+F+G4	12475.5
1317	p583_155692_fluvialis_01084	TPM3+F+G4	12906.8
1318	p1167_156784_fluvialis_02200	TIM3+F+G4	12883.9
1319	p1934_158124_fluvialis_03585	TPM3u+F+I+G4	13425.3
1320	p834_156234_fluvialis_01638	TIM3+F+I+G4	12129.8
1321	p1968_158178_fluvialis_03639	TIM3e+I+G4	13024.9
1322	p309_155187_fluvialis_00569	TIM2+F+I+G4	13631.3
1323	p1514_157390_fluvialis_02833	TPM3u+F+R3	14903.3
1324	p1326_157038_fluvialis_02471	TIM3+F+I+G4	13567.8
1325	p808_156184_fluvialis_01588	GTR+F+I+G4	14540.3
1326	p1701_157693_fluvialis_03145	TN+F+I+G4	12948.3
1327	p1319_157029_fluvialis_02457	TIM3+F+I+G4	14017.4
1328	p46_154735_fluvialis_00106	TPM3u+F+I+G4	11981.3
1329	p1853_157947_fluvialis_03402	TIM2+F+I+G4	14209.5
1330	p62_154776_fluvialis_00148	TIM3+F+I+G4	12116.4
1331	p897_156354_fluvialis_01758	TPM3u+F+I+G4	12755.6
1332	p1924_158091_fluvialis_03551	TIM3+F+R3	13030.3
1333	p307_155185_fluvialis_00567	TIM2+F+I+G4	14533
1334	p1395_157183_fluvialis_02618	TPM3u+F+I+G4	14851
1335	p1746_157766_fluvialis_03219	TIM3+F+I+G4	13233.3
1336	p474_155527_fluvialis_00918	TIM3+F+R3	12089.2
1337	p288_155164_fluvialis_00546	TIM3+F+I+G4	15046.5
1338	p1884_158025_fluvialis_03485	TPM3u+F+I+G4	12400.4
1339	p662_155893_fluvialis_01288	TPM3u+F+I+G4	15407.5
1340	p1653_157608_fluvialis_03056	HKY+F+I+G4	13202.5
1341	p1345_157071_fluvialis_02504	HKY+F+I+G4	11653.4
1342	p1127_156719_fluvialis_02134	GTR+F+I+G4	13592.3
1343	p1941_158144_fluvialis_03605	TVM+F+I+G4	13446.2
1344	p1667_157638_fluvialis_03086	TIM3+F+I+G4	11651.5
1345	p1365_157106_fluvialis_02540	TIM2+F+I+G4	13718.5
1346	p488_155543_fluvialis_00934	TN+F+I+G4	13909
1347	p684_155926_fluvialis_01321	HKY+F+I+G4	13402.6
1348	p438_155469_fluvialis_00860	TIM3+F+I+G4	12318.6
1349	p3_1214_01B526_01280	TPM3u+F+I+G4	12070
1350	p1769_157809_fluvialis_03262	GTR+F+R3	15487.9
1351	p1064_156601_fluvialis_02012	TIM3+F+I+G4	13607.1
1352	p938_156414_fluvialis_01818	TIM+F+I+G4	12673.3
1353	p598_155719_fluvialis_01111	TIM3+F+I+G4	13459.3
1354	p775_156116_fluvialis_01513	TIM3+F+R3	12554.9
1355	p542_155625_fluvialis_01017	TIM3+F+G4	12895.1
1356	p290_155168_fluvialis_00550	TPM3+F+G4	11511.3
1357	p1485_157321_fluvialis_02761	GTR+F+I+G4	11773.4
1358	p576_155676_fluvialis_01068	TIM3+F+R3	13632.7
1359	p2012_4103_01B526_04227	TVM+F+I+G4	15428
1360	p981_156470_fluvialis_01874	TPM3u+F+G4	12010.9
1361	p92_154830_fluvialis_00204	TIM3+F+G4	11281.7
1362	p854_156271_fluvialis_01675	TN+F+I+G4	13256
1363	p511_155571_fluvialis_00962	TIM3+F+I+G4	11829.4
1364	p1015_156523_fluvialis_01930	TIM3+F+I+G4	11522.4
1365	p970_156456_fluvialis_01860	TIM2+F+I+G4	13645.1
1366	p335_155266_fluvialis_00654	GTR+F+I+G4	12976.4
1367	p90_154828_fluvialis_00202	TIM3+F+I+G4	12576.9
1368	p5_1278_01B526_01344	TN+F+I+G4	13753.1
1369	p1450_157271_fluvialis_02708	TIM3+F+I+G4	14114.9
1370	p1892_158039_fluvialis_03499	TVM+F+G4	11409
1371	p1590_157513_fluvialis_02960	GTR+F+I+G4	13415
1372	p1250_156904_fluvialis_02321	GTR+F+I+G4	12102.5
1373	p780_156122_fluvialis_01519	TIM3+F+I+G4	13108.4
1374	p659_155890_fluvialis_01285	TIM3+F+I+G4	14702.9
1375	p1770_157811_fluvialis_03264	TIM3+F+R3	12514
1376	p394_155338_fluvialis_00726	TIM3+F+I+G4	12906.4
1377	p1719_157725_fluvialis_03177	TN+F+I+G4	13853.9
1378	p1790_157840_fluvialis_03293	TVM+F+I+G4	13774.9
1379	p386_155326_fluvialis_00714	TIM+F+I+G4	12543
1380	p909_156371_fluvialis_01775	TIM3+F+I+G4	11586
1381	p505_155564_fluvialis_00955	TPM3u+F+I+G4	11543.2
1382	p870_156298_fluvialis_01702	TIM3+F+I+G4	12908.4
1383	p1831_157912_fluvialis_03365	TIM3+F+I+G4	12690
1384	p89_154826_fluvialis_00200	TIM3+F+R3	14211.4
1385	p1427_157234_fluvialis_02671	TPM3u+F+I+G4	10544.6
1386	p465_155506_fluvialis_00897	TIM3+F+G4	12744.4
1387	p1985_158209_fluvialis_03670	TIM3+F+I+G4	17048
1388	p398_155342_fluvialis_00730	TVM+F+I+G4	13335
1389	p1287_156986_fluvialis_02407	TN+F+I+G4	14646
1390	p1519_157396_fluvialis_02839	TIM3+F+R3	12142.6
1391	p869_156297_fluvialis_01701	TPM3u+F+I+G4	12847.3
1392	p1709_157715_fluvialis_03167	TIM3+F+R3	11405.9
1393	p964_156449_fluvialis_01853	TPM3+F+I+G4	11923.3
1394	p1641_157589_fluvialis_03037	GTR+F+R3	12853.4
1395	p508_155568_fluvialis_00959	GTR+F+I+G4	12407.2
1396	p1329_157043_fluvialis_02476	TIM3+F+I+G4	12287
1397	p345_155278_fluvialis_00666	TN+F+I+G4	12283.5
1398	p1337_157054_fluvialis_02487	TN+F+I+G4	12675.3
1399	p1652_157604_fluvialis_03052	TIM3+F+I+G4	12723.2
1400	p242_155105_fluvialis_00480	TPM3u+F+I+G4	12343.1
1401	p1063_156600_fluvialis_02011	GTR+F+I+G4	13637.6
1402	p1743_157763_fluvialis_03216	TN+F+I+G4	13455.6
1403	p694_155937_fluvialis_01332	TIM3e+R3	10497.1
1404	p1281_156948_fluvialis_02369	TPM3u+F+I+G4	12752.2
1405	p1631_157577_fluvialis_03024	TIM2+F+I+G4	11156.8
1406	p306_155184_fluvialis_00566	TIM3+F+I+G4	11591.4
1407	p332_155258_fluvialis_00646	TPM3u+F+I+G4	11536.7
1408	p1051_156582_fluvialis_01993	TN+F+I+G4	12875.8
1409	p1666_157636_fluvialis_03084	TIM2+F+R3	12217.3
1410	p1113_156689_fluvialis_02102	TPM3u+F+I+G4	14222.6
1411	p1022_156534_fluvialis_01941	GTR+F+I+G4	12770.9
1412	p1205_156836_fluvialis_02253	TIM3+F+I+G4	12052
1413	p512_155572_fluvialis_00963	TIM3+F+I+G4	13195.3
1414	p231_155090_fluvialis_00465	TIM3+F+I+G4	10068.4
1415	p1161_156774_fluvialis_02190	TIM3+F+G4	11277.3
1416	p1203_156833_fluvialis_02250	TPM3u+F+I+G4	11184.8
1417	p1297_157000_fluvialis_02427	TPM2u+F+G4	10215.4
1418	p608_155736_fluvialis_01128	TIM3+F+I+G4	12547.9
1419	p303_155181_fluvialis_00563	TVM+F+I+G4	11825.1
1420	p1991_1893_01B526_01970	TPM3u+F+I+G4	12443.3
1421	p1123_156711_fluvialis_02124	TIM3+F+I+G4	14153.8
1422	p552_155635_fluvialis_01027	TIM3+F+I+G4	11703
1423	p1842_157931_fluvialis_03384	TIM3+F+I+G4	12961.5
1424	p660_155891_fluvialis_01286	TIM3+F+I+G4	13726.4
1425	p1074_156614_fluvialis_02025	TIM3e+I+G4	11732.3
1426	p442_155473_fluvialis_00864	GTR+F+I+G4	12525.1
1427	p493_155551_fluvialis_00942	TIM3+F+G4	10889.2
1428	p687_155930_fluvialis_01325	TPM3u+F+I+G4	11919.3
1429	p523_155586_fluvialis_00977	TIM+F+I+G4	13309
1430	p849_156263_fluvialis_01667	TIM3+F+I+G4	11626.4
1431	p240_155103_fluvialis_00478	TN+F+I+G4	11518.3
1432	p1744_157764_fluvialis_03217	GTR+F+I+G4	11245
1433	p56_154755_fluvialis_00126	TVM+F+I+G4	11828.5
1434	p1710_157716_fluvialis_03168	TN+F+I+G4	11984.1
1435	p1780_157828_fluvialis_03281	TN+F+I+G4	12080
1436	p1163_156777_fluvialis_02193	TIM3+F+I+G4	11949.3
1437	p656_155850_fluvialis_01245	TIM+F+R3	13218.4
1438	p1760_157791_fluvialis_03244	TN+F+I+G4	12010.5
1439	p1636_157583_fluvialis_03030	GTR+F+I+G4	12087.3
1440	p1035_156562_fluvialis_01973	TIM+F+I+G4	12093.2
1441	p400_155354_fluvialis_00745	TPM3+F+I+G4	12106.3
1442	p1937_158131_fluvialis_03592	TIM3+F+I+G4	12048.4
1443	p1664_157630_fluvialis_03078	TIM3+F+I+G4	11502.5
1444	p823_156208_fluvialis_01612	TIM3+F+I+G4	11542.1
1445	p1114_156692_fluvialis_02105	TIM3+F+I+G4	13004.2
1446	p1425_157232_fluvialis_02669	TIM3+F+I+G4	11004.9
1447	p905_156364_fluvialis_01768	TIM2+F+I+G4	12669
1448	p490_155546_fluvialis_00937	TIM3+F+R3	11105.9
1449	p1461_157284_fluvialis_02721	HKY+F+I+G4	10922.6
1450	p535_155615_fluvialis_01007	GTR+F+R3	11998.6
1451	p1362_157103_fluvialis_02537	TIM2+F+I+G4	12620.1
1452	p1099_156662_fluvialis_02075	TIM3+F+I+G4	11795.4
1453	p1504_157373_fluvialis_02816	TPM3u+F+I+G4	13692.6
1454	p1984_158206_fluvialis_03667	TIM3+F+I+G4	13890
1455	p1493_157330_fluvialis_02770	HKY+F+I+G4	14311.1
1456	p1481_157317_fluvialis_02757	TIM2+F+I+G4	13560.7
1457	p371_155311_fluvialis_00699	HKY+F+I+G4	12459.3
1458	p561_155649_fluvialis_01041	TIM3+F+I+G4	12341.9
1459	p1132_156728_fluvialis_02143	TIM3+F+I+G4	12575.8
1460	p1120_156701_fluvialis_02114	TIM3+F+I+G4	12256.5
1461	p718_156020_fluvialis_01417	TN+F+I+G4	11216.9
1462	p1940_158143_fluvialis_03604	TIM3+F+I+G4	12225
1463	p679_155915_fluvialis_01310	TIM3+F+I+G4	12449.7
1464	p1309_157017_fluvialis_02444	GTR+F+I+G4	10330.9
1465	p1547_157446_fluvialis_02889	TIM3+F+G4	11660.9
1466	p1426_157233_fluvialis_02670	TIM3+F+I+G4	11708.7
1467	p878_156316_fluvialis_01720	TIM3+F+I+G4	11102.7
1468	p368_155306_fluvialis_00694	TIM3+F+I+G4	11977.7
1469	p813_156190_fluvialis_01594	TN+F+I+G4	12014.1
1470	p1445_157262_fluvialis_02699	TIM2+F+I+G4	11859.5
1471	p693_155936_fluvialis_01331	TIM3+F+I+G4	11919
1472	p1931_158117_fluvialis_03577	TIM3+F+I+G4	11529.7
1473	p560_155647_fluvialis_01039	GTR+F+I+G4	11626.4
1474	p294_155172_fluvialis_00554	TPM3u+F+I+G4	11519.9
1475	p848_156262_fluvialis_01666	GTR+F+I+G4	11077.5
1476	p1463_157286_fluvialis_02723	TIM3+F+I+G4	11003.3
1477	p98_154858_fluvialis_00232	TPM3u+F+I+G4	12105.9
1478	p860_156280_fluvialis_01684	TIM3+F+R3	11401
1479	p1650_157602_fluvialis_03050	TNe+R4	13437.5
1480	p1823_157900_fluvialis_03353	TIM3+F+I+G4	12614.2
1481	p1435_157246_fluvialis_02683	TN+F+I+G4	11959.6
1482	p236_155097_fluvialis_00472	TPM3u+F+I+G4	11514.3
1483	p1359_157099_fluvialis_02532	TPM3u+F+I+G4	12055.3
1484	p807_156182_fluvialis_01586	K3Pu+F+I+G4	10432.3
1485	p961_156446_fluvialis_01850	TPM3u+F+I+G4	11234
1486	p1670_157647_fluvialis_03095	TIM3e+I+G4	10494.2
1487	p1707_157713_fluvialis_03165	K3Pu+F+I+G4	10366.6
1488	p1522_157399_fluvialis_02842	TIM2+F+I+G4	12440.8
1489	p454_155488_fluvialis_00879	TN+F+I+G4	11567.1
1490	p404_155363_fluvialis_00754	TPM3u+F+I+G4	11382.6
1491	p1932_158120_fluvialis_03581	TN+F+I+G4	11420.6
1492	p312_155190_fluvialis_00572	TVM+F+I+G4	11451.3
1493	p1545_157444_fluvialis_02887	TN+F+I+G4	11100.7
1494	p1323_157033_fluvialis_02461	TIM+F+I+G4	11643.9
1495	p847_156260_fluvialis_01664	TIM3+F+R3	10999.3
1496	p118_154899_fluvialis_00273	TIM2+F+I+G4	12643
1497	p143_154937_fluvialis_00311	TPM3u+F+I+G4	11595.9
1498	p1810_157880_fluvialis_03333	TN+F+I+G4	11779
1499	p1992_2458_01B526_02553	GTR+F+I+G4	11445.2
1500	p1535_157428_fluvialis_02871	TIM2+F+I+G4	11850.9
1501	p229_155088_fluvialis_00463	TPM3u+F+R3	10107.4
1502	p1055_156587_fluvialis_01998	TIM3+F+I+G4	11660.1
1503	p589_155709_fluvialis_01101	TIM2+F+I+G4	13363.1
1504	p204_155013_fluvialis_00388	HKY+F+G4	8965.55
1505	p1685_157668_fluvialis_03116	GTR+F+I+G4	11316.8
1506	p690_155933_fluvialis_01328	TIM3+F+I+G4	11804.4
1507	p1880_158020_fluvialis_03480	TPM3u+F+I+G4	12121
1508	p417_155382_fluvialis_00773	TPM3u+F+I+G4	9839.05
1509	p1981_158196_fluvialis_03657	TVM+F+I+G4	11225.9
1510	p1401_157198_fluvialis_02635	TPM3u+F+I+G4	10948.8
1511	p83_154803_fluvialis_00175	GTR+F+I+G4	10656.3
1512	p16_154649_fluvialis_00019	TN+F+I+G4	12639.6
1513	p1157_156767_fluvialis_02183	TIM3+F+I+G4	13436
1514	p575_155673_fluvialis_01065	TPM3u+F+G4	11062.3
1515	p1615_157544_fluvialis_02991	TPM3u+F+R3	9870.49
1516	p95_154848_fluvialis_00222	GTR+F+I+G4	11872.7
1517	p298_155176_fluvialis_00558	TN+F+G4	9760.59
1518	p658_155852_fluvialis_01247	TIM3+F+I+G4	11267.5
1519	p1978_158192_fluvialis_03653	TNe+I+G4	12649.8
1520	p1597_157523_fluvialis_02970	TIM3+F+I+G4	10680
1521	p451_155484_fluvialis_00875	TPM2+F+I+G4	14834.3
1522	p1532_157425_fluvialis_02868	TIM2+F+I+G4	11182.9
1523	p1505_157374_fluvialis_02817	TIM3+F+G4	10887.5
1524	p1261_156915_fluvialis_02332	TPM3u+F+I+G4	11018
1525	p4_1225_01B526_01291	TIM3+F+I+G4	11032.8
1526	p1108_156678_fluvialis_02091	TPM3+F+G4	10642.9
1527	p545_155628_fluvialis_01020	TN+F+I+G4	12021.5
1528	p1136_156734_fluvialis_02149	TPM3u+F+I+G4	10351.1
1529	p146_154940_fluvialis_00314	TPM3u+F+I+G4	9843.01
1530	p478_155531_fluvialis_00922	TN+F+I+G4	11462.9
1531	p99_154859_fluvialis_00233	TVM+F+I+G4	12173.9
1532	p652_155846_fluvialis_01241	TN+F+I+G4	11689.2
1533	p1088_156649_fluvialis_02062	TNe+I+G4	11176.8
1534	p1366_157107_fluvialis_02541	TIM+F+I+G4	11627.2
1535	p1300_157003_fluvialis_02430	TIM3+F+I+G4	10962.4
1536	p814_156196_fluvialis_01600	GTR+F+I+G4	11191.6
1537	p1570_157474_fluvialis_02918	TN+F+I+G4	10564.2
1538	p952_156433_fluvialis_01837	TN+F+G4	9088.58
1539	p388_155328_fluvialis_00716	TIM3+F+I+G4	11837
1540	p1761_157792_fluvialis_03245	TIM3+F+I+G4	9624.34
1541	p230_155089_fluvialis_00464	TIM3+F+I+G4	10278
1542	p1439_157253_fluvialis_02690	TPM3u+F+I+G4	10889.8
1543	p1846_157938_fluvialis_03391	TN+F+I+G4	11409.7
1544	p1285_156963_fluvialis_02384	TIM+F+I+G4	10601.2
1545	p174_154974_fluvialis_00348	TIM3+F+G4	10119.7
1546	p1797_157861_fluvialis_03314	TIM3+F+G4	10395.5
1547	p1003_156507_fluvialis_01913	TIM2+F+I+G4	10851.2
1548	p415_155377_fluvialis_00768	TIM2+F+I+G4	13185.4
1549	p588_155706_fluvialis_01098	TPM3u+F+I+G4	10519.8
1550	p843_156255_fluvialis_01659	TIM+F+I+G4	9483.38
1551	p557_155644_fluvialis_01036	TIM3+F+I+G4	12660.8
1552	p1383_157140_fluvialis_02574	TIM+F+G4	9791.12
1553	p945_156425_fluvialis_01829	TIM3+F+I+G4	9867.93
1554	p1542_157439_fluvialis_02882	TIM3+F+I+G4	8733.46
1555	p934_156409_fluvialis_01813	GTR+F+I+G4	10194
1556	p1906_158058_fluvialis_03518	TN+F+I+G4	11319.9
1557	p132_154924_fluvialis_00298	TIM3+F+I+G4	10491.9
1558	p1121_156706_fluvialis_02119	TPM3u+F+I+G4	9800.14
1559	p1829_157910_fluvialis_03363	TN+F+I+G4	10204.2
1560	p950_156431_fluvialis_01835	TPM3u+F+I+G4	10181.5
1561	p628_155786_fluvialis_01181	TNe+I+G4	9368.11
1562	p1702_157694_fluvialis_03146	TPM3u+F+I+G4	11313.5
1563	p577_155680_fluvialis_01072	TIM2+F+I+G4	9864.11
1564	p898_156355_fluvialis_01759	TIM3+F+I+G4	10183.6
1565	p1812_157882_fluvialis_03335	TN+F+I+G4	11196.3
1566	p1792_157856_fluvialis_03309	TIM+F+I+G4	10535.9
1567	p467_155508_fluvialis_00899	TPM3u+F+I+G4	9914.07
1568	p1811_157881_fluvialis_03334	TPM3u+F+I+G4	10042.9
1569	p25_154660_fluvialis_00030	TIM3+F+G4	9129.13
1570	p102_154871_fluvialis_00245	TN+F+I+G4	11681.1
1571	p1791_157841_fluvialis_03294	TN+F+R3	11357.7
1572	p680_155916_fluvialis_01311	GTR+F+I+G4	11212.8
1573	p1130_156726_fluvialis_02141	TN+F+R3	10109.9
1574	p1539_157433_fluvialis_02876	TPM3u+F+G4	9636.96
1575	p187_154991_fluvialis_00365	TIM3+F+I+G4	10089.2
1576	p152_154947_fluvialis_00321	HKY+F+R4	11426.9
1577	p1396_157184_fluvialis_02619	TIM3+F+I+G4	9986.02
1578	p246_155111_fluvialis_00486	TN+F+I+G4	9580.08
1579	p1732_157751_fluvialis_03204	TIM3+F+I+G4	10624.1
1580	p532_155610_fluvialis_01002	TIM3+F+I+G4	10192.6
1581	p1576_157485_fluvialis_02931	TIM2+F+I+G4	9826.91
1582	p543_155626_fluvialis_01018	TIM3+F+I+G4	11051.9
1583	p1639_157587_fluvialis_03035	TIM2+F+I+G4	9120.26
1584	p211_155046_fluvialis_00421	TPM3u+F+I+G4	9727.55
1585	p515_155578_fluvialis_00969	TIM3+F+I+G4	9459.08
1586	p1857_157984_fluvialis_03439	TPM3u+F+I+G4	9653.44
1587	p884_156335_fluvialis_01739	TPM3u+F+I+G4	10022.5
1588	p270_155143_fluvialis_00518	TN+F+G4	9913.51
1589	p1756_157781_fluvialis_03234	TIM3+F+I+G4	10423.4
1590	p1232_156886_fluvialis_02303	TN+F+I+G4	11444
1591	p137_154929_fluvialis_00303	TIM3+F+I+G4	10210.2
1592	p1494_157339_fluvialis_02779	TIM3+F+I+G4	10928.8
1593	p1713_157719_fluvialis_03171	TPM3+F+G4	13433.5
1594	p1973_158186_fluvialis_03647	HKY+F+I+G4	10284.8
1595	p720_156022_fluvialis_01419	TIM2+F+I+G4	9634.88
1596	p883_156334_fluvialis_01738	TIM3+F+I+G4	10045.1
1597	p888_156340_fluvialis_01744	TPM3+F+G4	9391.63
1598	p1733_157752_fluvialis_03205	TPM3u+F+I+G4	10269.9
1599	p40_154726_fluvialis_00097	TN+F+I+G4	10194.8
1600	p1331_157046_fluvialis_02479	TIM+F+G4	9407.35
1601	p541_155624_fluvialis_01016	TIM3+F+I+G4	11474.9
1602	p2_1210_01B526_01276	TIM3+F+I+G4	9363.34
1603	p1492_157329_fluvialis_02769	TIM3+F+I+G4	12178.6
1604	p480_155535_fluvialis_00926	TIM3+F+I+G4	10058.8
1605	p1382_157139_fluvialis_02573	GTR+F+I+G4	9550.69
1606	p855_156274_fluvialis_01678	TIM3+F+I+G4	10541.1
1607	p921_156394_fluvialis_01798	TIM+F+I+G4	10312.4
1608	p1441_157256_fluvialis_02693	TIM3+F+I+G4	10634.7
1609	p707_155997_fluvialis_01394	TN+F+I+G4	9375.17
1610	p495_155553_fluvialis_00944	TIM3+F+I+G4	9831.14
1611	p959_156442_fluvialis_01846	HKY+F+I+G4	9349.61
1612	p324_155249_fluvialis_00637	TN+F+I+G4	9750.31
1613	p913_156386_fluvialis_01790	TN+F+I+G4	10362.8
1614	p821_156203_fluvialis_01607	TN+F+I+G4	9350.21
1615	p228_155087_fluvialis_00462	TIM+F+R3	9346.6
1616	p1944_158151_fluvialis_03612	TIM3+F+R3	8953.1
1617	p1402_157200_fluvialis_02637	TPM3u+F+G4	9513.2
1618	p293_155171_fluvialis_00553	TIM3+F+G4	7497.94
1619	p944_156423_fluvialis_01827	HKY+F+G4	8595.06
1620	p1038_156566_fluvialis_01977	TIM3+F+I+G4	9315.19
1621	p1658_157618_fluvialis_03066	TIM3+F+I+G4	9927.29
1622	p908_156370_fluvialis_01774	TN+F+I+G4	9909.07
1623	p644_155822_fluvialis_01217	SYM+R3	9237.28
1624	p315_155196_fluvialis_00578	TN+F+I+G4	9342.9
1625	p1818_157888_fluvialis_03341	TN+F+I+G4	9327.36
1626	p1964_158174_fluvialis_03635	TPM2u+F+I+G4	9749.16
1627	p1974_158188_fluvialis_03649	TN+F+G4	9517.2
1628	p902_156361_fluvialis_01765	TN+F+I+G4	10018.1
1629	p221_155073_fluvialis_00448	TIM2+F+I+G4	9568.15
1630	p858_156278_fluvialis_01682	TN+F+I+G4	9637
1631	p1587_157509_fluvialis_02956	TIM2+F+I+G4	10130.7
1632	p1466_157289_fluvialis_02726	TIM3+F+I+G4	9272.55
1633	p406_155367_fluvialis_00758	TVM+F+I+G4	9094.35
1634	p801_156174_fluvialis_01577	TIM+F+I+G4	9486.95
1635	p1346_157072_fluvialis_02505	TN+F+I+G4	7675.46
1636	p1299_157002_fluvialis_02429	TPM3u+F+I+G4	9119.27
1637	p1750_157770_fluvialis_03223	TPM3u+F+I+G4	9547.32
1638	p1695_157685_fluvialis_03137	TIM+F+I+G4	9404.43
1639	p472_155525_fluvialis_00916	TIM3+F+I+G4	9412.53
1640	p277_155151_fluvialis_00526	TIM3+F+I+G4	9674.26
1641	p727_156034_fluvialis_01431	HKY+F+I+G4	9385.63
1642	p1524_157413_fluvialis_02856	TPM3u+F+I+G4	8517.61
1643	p638_155804_fluvialis_01199	TIM+F+I+G4	10426.6
1644	p1133_156729_fluvialis_02144	TIM3+F+R3	8063.8
1645	p497_155556_fluvialis_00947	TIM3+F+I+G4	10047
1646	p319_155217_fluvialis_00599	TPM3u+F+G4	8739.86
1647	p259_155130_fluvialis_00505	TN+F+I+G4	8911.24
1648	p60_154767_fluvialis_00138	TIM3+F+I+G4	9429.27
1649	p703_155948_fluvialis_01343	TIM+F+I+G4	9740.16
1650	p517_155580_fluvialis_00971	TIM+F+I+G4	9261.93
1651	p802_156176_fluvialis_01579	TN+F+I+G4	10685.8
1652	p376_155316_fluvialis_00704	TIM2+F+I+G4	9439.13
1653	p572_155664_fluvialis_01056	TIM3+F+I+G4	9739.39
1654	p1920_158079_fluvialis_03539	TIM3+F+I+G4	11210.3
1655	p416_155379_fluvialis_00770	TPM3u+F+I+G4	8524.79
1656	p1156_156765_fluvialis_02181	TN+F+I+G4	9590.95
1657	p1005_156510_fluvialis_01916	TIM3+F+I+G4	9614.16
1658	p55_154753_fluvialis_00124	TIM+F+G4	9087.38
1659	p510_155570_fluvialis_00961	TIM+F+I+G4	8725.66
1660	p1226_156880_fluvialis_02297	TN+F+I+G4	10486.8
1661	p1568_157472_fluvialis_02916	TIM3+F+I+G4	8971.25
1662	p383_155323_fluvialis_00711	TN+F+R3	8322.62
1663	p353_155289_fluvialis_00677	TN+F+G4	8308.33
1664	p1616_157548_fluvialis_02995	TN+F+I+G4	9654.15
1665	p1407_157205_fluvialis_02642	TIM2+F+I+G4	8197.82
1666	p784_156129_fluvialis_01526	TIM+F+I+G4	8896.94
1667	p530_155608_fluvialis_01000	TIM3+F+I+G4	9445.22
1668	p1419_157219_fluvialis_02656	TN+F+G4	9374.71
1669	p786_156132_fluvialis_01529	TPM3u+F+I+G4	9278.85
1670	p460_155500_fluvialis_00891	TIM3+F+I+G4	8966.74
1671	p540_155623_fluvialis_01015	GTR+F+I+G4	9639.2
1672	p300_155178_fluvialis_00560	TN+F+I+G4	8102.46
1673	p1280_156945_fluvialis_02366	TIM3+F+I+G4	9859.6
1674	p914_156387_fluvialis_01791	TIM3+F+I+G4	9916.07
1675	p637_155796_fluvialis_01191	TIM3+F+G4	8567.85
1676	p1520_157397_fluvialis_02840	TPM3u+F+I+G4	8347.86
1677	p1491_157328_fluvialis_02768	TIM3+F+I+G4	9911.56
1678	p746_156061_fluvialis_01458	TIM3+F+I+G4	9327.99
1679	p1222_156876_fluvialis_02293	TN+F+I+G4	8418.5
1680	p1062_156599_fluvialis_02010	TIM2+F+I+G4	11332.6
1681	p963_156448_fluvialis_01852	TPM3u+F+I+G4	9092.72
1682	p1357_157097_fluvialis_02530	TIM2+F+I+G4	8923.07
1683	p449_155482_fluvialis_00873	TIM2e+R3	8741.17
1684	p1171_156788_fluvialis_02204	TPM3u+F+I+G4	8609.52
1685	p8_1527_01B526_01596	TPM3u+F+I+G4	8635.19
1686	p1185_156802_fluvialis_02218	TN+F+I+G4	8454.77
1687	p375_155315_fluvialis_00703	K2P+I+G4	9986.05
1688	p12_154639_fluvialis_00006	TIM3+F+I+G4	10628.2
1689	p524_155593_fluvialis_00984	TIM3+F+R3	9566.38
1690	p201_155010_fluvialis_00385	TIM3+F+I+G4	8874.82
1691	p1541_157438_fluvialis_02881	HKY+F+I+G4	7665.44
1692	p66_154780_fluvialis_00152	TIM3+F+I+G4	8111.26
1693	p179_154981_fluvialis_00355	TIM3+F+I+G4	9170
1694	p1406_157204_fluvialis_02641	TIM3+F+I+G4	8814.15
1695	p1958_158168_fluvialis_03629	TN+F+I+G4	9637.13
1696	p227_155084_fluvialis_00459	TN+F+I+G4	9087.53
1697	p1034_156551_fluvialis_01958	TVM+F+I+G4	9034
1698	p1712_157718_fluvialis_03170	HKY+F+I+G4	8493.23
1699	p1236_156890_fluvialis_02307	TIMe+I+G4	7645.84
1700	p1253_156907_fluvialis_02324	TIM+F+I+G4	9066.65
1701	p1734_157753_fluvialis_03206	TIM3+F+I+G4	8932.46
1702	p1229_156883_fluvialis_02300	TIM3+F+I+G4	9411.24
1703	p1537_157431_fluvialis_02874	TIM3+F+G4	8217.44
1704	p977_156464_fluvialis_01868	TIM3+F+I+G4	8790.22
1705	p1589_157512_fluvialis_02959	TPM3u+F+I+G4	8842.41
1706	p377_155317_fluvialis_00705	TIM2+F+I+G4	8371.42
1707	p105_154875_fluvialis_00249	TIM3+F+G4	9058.05
1708	p1785_157833_fluvialis_03286	TN+F+I+G4	8427.34
1709	p1091_156652_fluvialis_02065	TIM2+F+R3	8639.3
1710	p1168_156785_fluvialis_02201	TIM3+F+I+G4	8291.39
1711	p1601_157529_fluvialis_02976	TPM3u+F+G4	8729.25
1712	p363_155300_fluvialis_00688	HKY+F+I+G4	7688.65
1713	p1864_157996_fluvialis_03453	TVM+F+R3	9544.87
1714	p292_155170_fluvialis_00552	TPM3u+F+I+G4	8024.21
1715	p1763_157797_fluvialis_03250	TPM3u+F+I+G4	8273.34
1716	p1472_157295_fluvialis_02732	TVM+F+I+G4	8986
1717	p411_155373_fluvialis_00764	TN+F+I+G4	9236.86
1718	p2006_3692_01B526_03811	TPM3+F+G4	7924.88
1719	p529_155603_fluvialis_00995	TIM3+F+I+G4	8474.55
1720	p1024_156537_fluvialis_01944	TN+F+I+G4	7439.12
1721	p527_155601_fluvialis_00993	TIM2+F+I+G4	8093.55
1722	p110_154884_fluvialis_00258	TIM3+F+I+G4	8336.45
1723	p1827_157905_fluvialis_03358	TN+F+I+G4	8928.78
1724	p1627_157572_fluvialis_03019	TN+F+I+G4	8671.06
1725	p1390_157151_fluvialis_02586	TIM3e+I+G4	8201.26
1726	p1405_157203_fluvialis_02640	TN+F+I+G4	8417.58
1727	p199_155008_fluvialis_00383	TIM3+F+I+G4	8716.34
1728	p1230_156884_fluvialis_02301	TN+F+I+G4	9187.11
1729	p873_156301_fluvialis_01705	TN+F+I+G4	8907.75
1730	p1008_156513_fluvialis_01919	TIM3+F+R3	7302.26
1731	p86_154823_fluvialis_00195	TIM+F+R3	7427.92
1732	p1634_157581_fluvialis_03028	TN+F+I+G4	8679.07
1733	p978_156465_fluvialis_01869	TIM3+F+I+G4	8548.75
1734	p1845_157937_fluvialis_03390	TNe+G4	7245.76
1735	p1752_157772_fluvialis_03225	HKY+F+I+G4	7293.31
1736	p1335_157052_fluvialis_02485	TIM3e+G4	6451.95
1737	p1418_157218_fluvialis_02655	TN+F+I+G4	8336.01
1738	p926_156401_fluvialis_01805	HKY+F+I+G4	7992.51
1739	p182_154984_fluvialis_00358	TIM3e+R3	7149.71
1740	p1080_156640_fluvialis_02051	TN+F+I+G4	8279.35
1741	p203_155012_fluvialis_00387	TIM3+F+I+G4	8345.4
1742	p1602_157531_fluvialis_02978	TPM3u+F+G4	6753.75
1743	p197_155006_fluvialis_00381	TIM3+F+I+G4	8439.53
1744	p975_156462_fluvialis_01866	TPM3u+F+I+G4	8254.24
1745	p338_155271_fluvialis_00659	TN+F+I+G4	8651.19
1746	p444_155475_fluvialis_00866	TIM+F+I+G4	8048.71
1747	p1271_156934_fluvialis_02351	TPM3u+F+I+G4	7104.03
1748	p366_155304_fluvialis_00692	TPM3u+F+I+G4	7448.47
1749	p1490_157326_fluvialis_02766	TIM+F+I+G4	8415.09
1750	p582_155690_fluvialis_01082	TPM3+F+R3	6885.01
1751	p342_155275_fluvialis_00663	TIM3+F+I+G4	7964.39
1752	p1110_156682_fluvialis_02095	TN+F+I+G4	7037.59
1753	p1065_156602_fluvialis_02013	TN+F+I+G4	8302.99
1754	p623_155780_fluvialis_01173	HKY+F+G4	7665.12
1755	p1718_157724_fluvialis_03176	TIM2+F+I+G4	8185.38
1756	p1740_157760_fluvialis_03213	TN+F+G4	7188.73
1757	p347_155281_fluvialis_00669	TIM3+F+I+G4	7464.93
1758	p393_155337_fluvialis_00725	TN+F+I+G4	8903.67
1759	p1457_157280_fluvialis_02717	TPM3+F+I+G4	8501.01
1760	p528_155602_fluvialis_00994	TIM3+F+I+G4	8159.16
1761	p1468_157291_fluvialis_02728	TPM3u+F+I+G4	8522.48
1762	p433_155463_fluvialis_00854	TN+F+I+G4	9579.06
1763	p822_156204_fluvialis_01608	TIM3+F+I+G4	7283.91
1764	p1155_156764_fluvialis_02180	GTR+F+I+G4	7545.55
1765	p1784_157832_fluvialis_03285	TIM3+F+G4	7081.01
1766	p1849_157942_fluvialis_03395	TNe+R3	7205.16
1767	p1674_157656_fluvialis_03104	TN+F+I+G4	7927.12
1768	p980_156469_fluvialis_01873	TPM3+F+G4	7550.39
1769	p1011_156517_fluvialis_01924	K2P+I+G4	6458.11
1770	p1102_156665_fluvialis_02078	TIM3+F+I+G4	7674.66
1771	p133_154925_fluvialis_00299	K2P+I+G4	6846.89
1772	p1972_158184_fluvialis_03645	TIM3+F+G4	6520.94
1773	p1755_157778_fluvialis_03231	TIM2e+G4	6865.5
1774	p1886_158027_fluvialis_03487	TIM3+F+G4	7028.49
1775	p268_155141_fluvialis_00516	TIM2+F+I+G4	8254.62
1776	p1774_157818_fluvialis_03271	HKY+F+I+G4	7771.07
1777	p1025_156538_fluvialis_01945	TN+F+I+G4	6999.06
1778	p919_156392_fluvialis_01796	TN+F+I+G4	7031.08
1779	p585_155695_fluvialis_01087	TIM+F+I+G4	7189.79
1780	p1758_157784_fluvialis_03237	TIM3+F+I+G4	7461.57
1781	p29_154670_fluvialis_00040	GTR+F+I+G4	7241.01
1782	p311_155189_fluvialis_00571	TPM3+F+I+G4	7221.91
1783	p1910_158062_fluvialis_03522	TNe+I+G4	7611.87
1784	p212_155047_fluvialis_00422	TIM2+F+I+G4	7492.34
1785	p809_156185_fluvialis_01589	HKY+F+I+G4	6930.32
1786	p1971_158183_fluvialis_03644	TIM3+F+G4	7359.72
1787	p1044_156574_fluvialis_01985	TPM3u+F+I+G4	7351.15
1788	p1847_157939_fluvialis_03392	TIM2+F+I+G4	7162.33
1789	p207_155037_fluvialis_00412	TIM2+F+I+G4	6998.76
1790	p111_154885_fluvialis_00259	HKY+F+I+G4	5748.52
1791	p58_154765_fluvialis_00136	TN+F+I+G4	6108.66
1792	p1111_156683_fluvialis_02096	TIM+F+R3	6630.29
1793	p1143_156744_fluvialis_02159	GTR+F+I+G4	7816.77
1794	p539_155619_fluvialis_01011	TN+F+I+G4	6770.23
1795	p1731_157750_fluvialis_03203	HKY+F+R3	7495.76
1796	p851_156266_fluvialis_01670	TN+F+I+G4	7307.82
1797	p1648_157600_fluvialis_03048	TPM3u+F+I+G4	6223.2
1798	p875_156303_fluvialis_01707	TIM2e+I+G4	5655.96
1799	p1716_157722_fluvialis_03174	TPM2+F+I+G4	6491.39
1800	p1458_157281_fluvialis_02718	TIM3+F+I+G4	6151.96
1801	p997_156498_fluvialis_01902	TIM2+F+I+G4	6274.69
1802	p316_155198_fluvialis_00580	TN+F+R3	6273.61
1803	p1213_156855_fluvialis_02272	HKY+F+I+G4	7534.4
1804	p1839_157920_fluvialis_03373	TN+F+I+G4	6116.25
1805	p1106_156669_fluvialis_02082	TIM+F+I+G4	7215.9
1806	p1333_157050_fluvialis_02483	TPM3u+F+I+G4	5965.41
1807	p176_154978_fluvialis_00352	TIM3+F+G4	6336.85
1808	p1317_157027_fluvialis_02455	TPM3u+F+I+G4	7100.51
1809	p1619_157563_fluvialis_03010	TN+F+I+G4	6939.91
1810	p836_156236_fluvialis_01640	TN+F+I+G4	7536.15
1811	p1054_156586_fluvialis_01997	TIM+F+G4	6636.52
1812	p676_155911_fluvialis_01306	TIM2+F+I+G4	7408.39
1813	p951_156432_fluvialis_01836	TN+F+I+G4	5867.01
1814	p131_154923_fluvialis_00297	TIM2+F+I+G4	6398.37
1815	p68_154782_fluvialis_00154	TIM2+F+R3	6703.7
1816	p1826_157904_fluvialis_03357	TPM3u+F+I+G4	6871.7
1817	p1965_158175_fluvialis_03636	TN+F+I+G4	7342.06
1818	p1238_156892_fluvialis_02309	GTR+F+I+G4	6527.76
1819	p928_156403_fluvialis_01807	HKY+F+R4	6990.18
1820	p1696_157686_fluvialis_03138	TN+F+I+G4	6253.87
1821	p1083_156643_fluvialis_02054	TNe+I+G4	6050.39
1822	p650_155842_fluvialis_01237	SYM+G4	6353.68
1823	p697_155940_fluvialis_01335	TIM3e+G4	6215.62
1824	p791_156137_fluvialis_01534	TIM2e+I+G4	6433.02
1825	p603_155729_fluvialis_01121	TPM3u+F+I+G4	6884.2
1826	p641_155813_fluvialis_01208	HKY+F+I+G4	6265.96
1827	p991_156489_fluvialis_01893	K2P+I+G4	6094.47
1828	p616_155747_fluvialis_01139	TIM+F+I+G4	6408.74
1829	p79_154796_fluvialis_00168	TNe+I+G4	6758.13
1830	p364_155301_fluvialis_00689	TPM3u+F+I+G4	5710.64
1831	p1339_157063_fluvialis_02496	TIM3+F+I+G4	6208.74
1832	p1199_156825_fluvialis_02242	TN+F+I+G4	5960.14
1833	p1947_158155_fluvialis_03616	TPM3u+F+I+G4	6337.61
1834	p148_154943_fluvialis_00317	TIM3e+I+G4	7773.87
1835	p101_154869_fluvialis_00243	K3Pu+F+I+G4	5618.93
1836	p1927_158094_fluvialis_03554	TIM+F+G4	6549.84
1837	p929_156404_fluvialis_01808	K2P+I+G4	6009.14
1838	p1676_157658_fluvialis_03106	GTR+F+I+G4	6235.96
1839	p1881_158021_fluvialis_03481	SYM+G4	5804.37
1840	p1436_157247_fluvialis_02684	TIM3+F+I+G4	5652.9
1841	p370_155310_fluvialis_00698	TIM+F+G4	6047.32
1842	p181_154983_fluvialis_00357	TN+F+I+G4	6065.1
1843	p956_156439_fluvialis_01843	HKY+F+I+G4	5976.23
1844	p1233_156887_fluvialis_02304	TIM+F+G4	5281.41
1845	p52_154750_fluvialis_00121	TIM3+F+I+G4	6478.81
1846	p350_155284_fluvialis_00672	TIM3+F+I+G4	6568.17
1847	p782_156125_fluvialis_01522	TIM+F+I+G4	5518.66
1848	p215_155050_fluvialis_00425	TIM3+F+I+G4	5826.73
1849	p1643_157593_fluvialis_03041	TIM3e+I+G4	6253.89
1850	p496_155554_fluvialis_00945	TN+F+I+G4	6523.77
1851	p502_155561_fluvialis_00952	TN+F+I+G4	5993.47
1852	p1757_157782_fluvialis_03235	TIM3+F+I+G4	5651.56
1853	p1512_157386_fluvialis_02829	TIM3+F+I+G4	5465.5
1854	p274_155148_fluvialis_00523	TIM3+F+I+G4	5964.01
1855	p1661_157626_fluvialis_03074	TN+F+I+G4	5348.24
1856	p1385_157142_fluvialis_02576	GTR+F+R3	6155.62
1857	p1307_157015_fluvialis_02442	TN+F+G4	5284.49
1858	p1665_157631_fluvialis_03079	K2P+I+G4	5167.78
1859	p297_155175_fluvialis_00557	TIM2+F+G4	5850.66
1860	p1553_157454_fluvialis_02897	HKY+F+I+G4	5575.14
1861	p47_154737_fluvialis_00108	TN+F+G4	5549.68
1862	p385_155325_fluvialis_00713	TN+F+I+G4	5974.72
1863	p852_156267_fluvialis_01671	TN+F+I+G4	5542.5
1864	p828_156214_fluvialis_01618	TIM3e+I+G4	5366.03
1865	p273_155147_fluvialis_00522	TPM3u+F+G4	5243.73
1866	p1410_157208_fluvialis_02645	TPM3+F+I+G4	6484.15
1867	p640_155811_fluvialis_01206	TVM+F+R3	6140.12
1868	p1715_157721_fluvialis_03173	K2P+I+G4	5810.02
1869	p1159_156770_fluvialis_02186	TVM+F+G4	5458.98
1870	p1720_157726_fluvialis_03178	TNe+I+G4	5249.28
1871	p941_156417_fluvialis_01821	TIM2+F+I+G4	5724.53
1872	p1448_157266_fluvialis_02703	TIM+F+I+G4	5507.14
1873	p1290_156992_fluvialis_02413	HKY+F+G4	5094.01
1874	p1084_156644_fluvialis_02057	K2P+R3	5237.16
1875	p1629_157575_fluvialis_03022	TN+F+I+G4	5852.12
1876	p989_156484_fluvialis_01888	TNe+I+G4	5515.72
1877	p1183_156800_fluvialis_02216	TPM3u+F+G4	5095.29
1878	p797_156146_fluvialis_01543	TNe+I+G4	4430.56
1879	p957_156440_fluvialis_01844	TIM3+F+G4	5487.11
1880	p333_155264_fluvialis_00652	K2P+G4	4878.1
1881	p168_154964_fluvialis_00338	TNe+R4	7100.76
1882	p1738_157758_fluvialis_03211	TN+F+I+G4	5519.56
1883	p409_155371_fluvialis_00762	TPM3u+F+G4	4996.5
1884	p1560_157461_fluvialis_02904	TN+F+I+G4	5907.41
1885	p1961_158171_fluvialis_03632	TIM3e+I+G4	5288.35
1886	p1921_158080_fluvialis_03540	HKY+F+I+G4	5604.64
1887	p213_155048_fluvialis_00423	TN+F+I+G4	5193.56
1888	p122_154907_fluvialis_00281	TIM3e+I+G4	4813.52
1889	p145_154939_fluvialis_00313	TPM3u+F+I+G4	5555.04
1890	p1089_156650_fluvialis_02063	K2P+G4	4702.49
1891	p24_154659_fluvialis_00029	TIM3+F+I+G4	5374.11
1892	p1801_157865_fluvialis_03318	TPM3u+F+I+G4	4543.65
1893	p701_155945_fluvialis_01340	TPM3u+F+I+G4	5711.23
1894	p408_155370_fluvialis_00761	TN+F+G4	4764.38
1895	p1478_157312_fluvialis_02752	TIM3e+G4	4441.37
1896	p10_154635_fluvialis_00002	TNe+G4	4436.94
1897	p374_155314_fluvialis_00702	TNe+R4	5865.08
1898	p636_155795_fluvialis_01190	TIM3e+G4	4898.65
1899	p976_156463_fluvialis_01867	K3Pu+F+G4	4313.97
1900	p1922_158081_fluvialis_03541	TVM+F+I+G4	5721.62
1901	p2003_3458_01B526_03565	K2P+G4	4582.37
1902	p149_154944_fluvialis_00318	TIM3e+I+G4	5266.88
1903	p772_156113_fluvialis_01510	TIM2+F+I+G4	5737.35
1904	p544_155627_fluvialis_01019	TIM3+F+I+G4	6942.43
1905	p402_155359_fluvialis_00750	TPM3u+F+I+G4	4866.08
1906	p1101_156664_fluvialis_02077	TN+F+I+G4	4890.6
1907	p1452_157274_fluvialis_02711	HKY+F+G4	5038.79
1908	p838_156239_fluvialis_01643	TIM+F+I+G4	5853.89
1909	p153_154948_fluvialis_00322	TNe+I+G4	4734.77
1910	p1903_158055_fluvialis_03515	TIM3e+G4	4317.6
1911	p846_156259_fluvialis_01663	HKY+F+R3	4395.41
1912	p1330_157045_fluvialis_02478	K2P+G4	4682.85
1913	p1800_157864_fluvialis_03317	TPM3+F+G4	4382.18
1914	p1254_156908_fluvialis_02325	TN+F+I+G4	4648.37
1915	p1414_157214_fluvialis_02651	K3P+G4	4261.79
1916	p568_155659_fluvialis_01051	TNe+G4	3997.92
1917	p1501_157369_fluvialis_02812	GTR+F+G4	5206.15
1918	p1510_157380_fluvialis_02823	TIM3e+G4	3666.78
1919	p1004_156509_fluvialis_01915	TIM3+F+R3	4825.52
1920	p1632_157579_fluvialis_03026	TIM2+F+I+G4	5271.94
1921	p1037_156565_fluvialis_01976	SYM+I+G4	4682.24
1922	p1052_156584_fluvialis_01995	TPM2u+F+G4	3915.71
1923	p1488_157324_fluvialis_02764	TIM3e+I+G4	4293.72
1924	p1816_157886_fluvialis_03339	TVMe+I+G4	4309.7
1925	p1047_156578_fluvialis_01989	TIMe+G4	3736.25
1926	p831_156222_fluvialis_01626	TNe+G4	3983.53
1927	p336_155267_fluvialis_00655	TIM3e+R3	4031.05
1928	p1741_157761_fluvialis_03214	TNe+I+G4	3687.58
1929	p165_154961_fluvialis_00335	TIM3e+I+G4	5319.72
1930	p632_155790_fluvialis_01185	TN+F+I+G4	4100.18
1931	p910_156372_fluvialis_01776	TIM+F+I+G4	5077.85
1932	p156_154952_fluvialis_00326	TNe+I+G4	4644.05
1933	p1336_157053_fluvialis_02486	TIM3e+G4	3984.64
1934	p1704_157697_fluvialis_03149	TIM3e+I+G4	4154.48
1935	p1596_157522_fluvialis_02969	TIM3e+G4	3931.36
1936	p706_155996_fluvialis_01393	K2P+G4	4093.7
1937	p1649_157601_fluvialis_03049	K2P+I+G4	3870.97
1938	p1679_157662_fluvialis_03110	TIM3+F+G4	3816.71
1939	p1325_157037_fluvialis_02470	K3Pu+F+G4	4492.65
1940	p1869_158002_fluvialis_03462	SYM+R3	4339.35
1941	p1066_156604_fluvialis_02015	TNe+G4	2984.05
1942	p1856_157983_fluvialis_03438	TNe+I+G4	3763.09
1943	p1955_158164_fluvialis_03625	TN+F+G4	3916.67
1944	p1031_156547_fluvialis_01954	SYM+I+G4	3798.14
1945	p1793_157857_fluvialis_03310	K2P+G4	4237.56
1946	p1865_157997_fluvialis_03454	TNe+G4	3537.18
1947	p134_154926_fluvialis_00300	TN+F+I+G4	3553.92
1948	p1753_157773_fluvialis_03226	TNe+I+G4	3404.66
1949	p1413_157212_fluvialis_02649	TN+F+I+G4	3733.61
1950	p473_155526_fluvialis_00917	TPM3u+F+G4	3592.73
1951	p317_155215_fluvialis_00597	TIM3e+G4	2795.51
1952	p892_156347_fluvialis_01751	K2P+I+G4	4909.93
1953	p135_154927_fluvialis_00301	TNe+I+G4	3097.03
1954	p391_155331_fluvialis_00719	K2P+G4	3074.97
1955	p798_156147_fluvialis_01544	K2P+I+G4	2771.31
1956	p250_155116_fluvialis_00491	TNe+I+G4	3560.2
1957	p889_156342_fluvialis_01746	TPM3u+F+R3	3144.72
1958	p155_154950_fluvialis_00324	TIM2e+I+G4	4746.98
1959	p896_156353_fluvialis_01757	TNe+G4	3224.83
1960	p735_156045_fluvialis_01442	K2P+I+G4	3545.67
1961	p171_154967_fluvialis_00341	K2P+R3	5022.62
1962	p1016_156525_fluvialis_01932	TNe+I+G4	3210.11
1963	p894_156349_fluvialis_01753	K3P+I+G4	3310.1
1964	p485_155540_fluvialis_00931	K2P+G4	2647.2
1965	p740_156050_fluvialis_01447	TN+F+I+G4	3507.57
1966	p256_155123_fluvialis_00498	TIM2e+I+G4	3576.66
1967	p686_155928_fluvialis_01323	TVMe+I+G4	2985.01
1968	p170_154966_fluvialis_00340	TIM2e+I+G4	4006.44
1969	p906_156365_fluvialis_01769	TVM+F+I+G4	3120.72
1970	p689_155932_fluvialis_01327	TNe+G4	2388.89
1971	p1736_157755_fluvialis_03208	TNe+I+G4	3710
1972	p164_154960_fluvialis_00334	TIMe+I+G4	3414.16
1973	p157_154953_fluvialis_00327	TVMe+I+G4	3073.85
1974	p160_154956_fluvialis_00330	K2P+I+G4	2895.29
1975	p1714_157720_fluvialis_03172	TIM3+F+G4	3594.94
1976	p1225_156879_fluvialis_02296	TNe+I+G4	3085.09
1977	p320_155245_fluvialis_00628	TNe+G4	2392.71
1978	p1322_157032_fluvialis_02460	TPM3u+F+G4	2469.09
1979	p278_155152_fluvialis_00534	K2P+I+G4	2680.49
1980	p737_156047_fluvialis_01444	TIM3e+I+G4	3142.08
1981	p1294_156997_fluvialis_02424	TIM3e+G4	2737.72
1982	p159_154955_fluvialis_00329	K2P+I+G4	3580.83
1983	p1283_156956_fluvialis_02377	TIM2e+G4	2592.44
1984	p1735_157754_fluvialis_03207	TNe+R4	2982.95
1985	p435_155466_fluvialis_00857	SYM+I+G4	2891.32
1986	p1224_156878_fluvialis_02295	TNe+I+G4	3388.07
1987	p158_154954_fluvialis_00328	TIMe+G4	2693.44
1988	p918_156391_fluvialis_01795	TIMe+G4	2649.67
1989	p1686_157669_fluvialis_03117	TIM2+F+I+G4	2541.34
1990	p255_155122_fluvialis_00497	TIM3e+R2	2049.58
1991	p1078_156638_fluvialis_02049	TIMe+I+G4	2552.21
1992	p77_154794_fluvialis_00166	TNe+G4	2319.84
1993	p195_155003_fluvialis_00378	TVMe+I+G4	2548.71
1994	p736_156046_fluvialis_01443	TNe+I+G4	1890.77
1995	p151_154946_fluvialis_00320	TIM3e+I+G4	2370.29
1996	p1284_156961_fluvialis_02382	TN+F+G4	1566.54
1997	p150_154945_fluvialis_00319	TNe+I+G4	2651.9
1998	p1844_157935_fluvialis_03388	K2P+G4	1599.14
[truncated: 20 more rows]
